# Supplementary material for: Ablation alone is noninferior to radiotherapy plus ablation in the patients with early-stage hepatocellular carcinoma: a population-based study
Source: Sci Rep. 2024 Jan 10;14:1030. doi: 10.1038/s41598-024-51436-6 (PMC10781784; doi:10.1038/s41598-024-51436-6)
Supplement: Supplementary file 1 — Supplementary Information 1. [file 41598_2024_51436_MOESM1_ESM.xlsx]

## Sheet: after PSM
Patient ID	Age at diagnosis (0=<65, 1=≥65)	Gender (1=male, 0=female)	Years of diagnosis	Tumor stage (L=Localized, R=Regional)	AJCC stage (1=I, 2=II)	Tumor size (1=No more than 3, 2=3-5, 3=Larger than 5)	Tumor number (1=1, 2=2 3=≥3)	Ethnicity (1=white, 2=black, 3=other)	Marital status (0=Married, 1=Unmarried, 2=Unknown)	Ablation (13=Cryoablation, 14=Laser ablation, 15=Alcohol ablation, 16=Radiofrequency ablation)	Radiation (Beam radiation=0,Combination of beam with implants or isotopes =1, Radiation NOS method or source not specified=2,Radioactive implants=3,Radioisotopes=4, no=5)	Radiation sequence (Intraoperative radiation=0,Radiation after surgery=1, Radiation before and after surgery=2,Radiation prior to surgery=3, no=4)	Chemotherapy (1=yes, 0=no)	SEER cause-specific death classification (Alive or dead of other cause=0,Dead (attributable to this cancer dx)=1)	Vital status recode (study cutoff used)	Survival months	Treatment (0=Radiotherapy+ Ablation, 1=Ablation)
21950833	1	1	2017	L	1	1	2	2	1	16	2	3	0	0	0	34	0
34386298	0	1	2005	L	1	1	2	3	0	16	4	3	1	1	1	31	0
55147446	0	1	2015	L	2	1	1	1	0	16	0	1	0	1	1	21	0
22128933	1	1	2013	L	1	1	2	2	0	16	4	1	0	1	1	10	0
55144518	0	1	2012	L	1	1	1	3	0	16	4	1	1	0	1	52	0
35940679	0	1	2014	L	1	1	1	1	1	16	2	2	1	0	0	68	0
36990388	1	0	2018	R	2	1	1	1	0	16	0	1	0	0	0	12	0
16601196	1	1	2019	L	1	1	2	1	0	15	4	1	0	0	0	2	0
14133501	0	1	2009	L	1	1	1	1	1	16	3	1	0	0	0	129	0
49943375	0	1	2011	L	1	1	2	2	1	16	2	1	0	1	1	79	0
35847544	1	1	2014	L	1	1	1	1	2	15	0	1	0	1	1	34	0
11252767	0	1	2018	L	1	1	1	1	2	16	0	1	0	0	0	20	0
36151061	1	1	2018	R	2	1	2	1	1	13	4	1	1	1	1	18	0
36338470	1	1	2018	L	1	1	2	1	0	16	4	3	0	0	0	23	0
36871443	1	1	2019	L	1	1	1	2	1	16	4	1	1	0	0	9	0
35468414	1	0	2012	L	1	1	2	1	0	16	4	1	0	0	0	94	0
35602805	1	0	2012	L	1	1	1	3	0	16	2	1	1	1	1	64	0
22179019	0	1	2015	R	2	1	1	1	1	16	4	1	0	1	1	46	0
54020434	1	1	2018	L	1	1	3	1	0	16	0	1	0	1	1	13	0
16597320	0	1	2019	R	2	1	2	1	1	16	4	3	0	0	0	1	0
34260350	1	0	2011	L	2	1	2	1	1	16	3	1	0	1	1	69	0
20243519	0	1	2013	L	2	1	1	1	1	16	3	3	0	1	1	21	0
55112128	1	1	2014	L	1	1	1	1	0	16	3	3	0	0	0	64	0
36395539	1	1	2016	L	1	1	1	2	0	16	4	1	0	0	0	38	0
50261244	1	1	2018	L	1	1	1	1	0	16	4	1	1	0	0	17	0
50279350	0	1	2018	R	2	1	1	1	0	16	4	1	0	1	1	8	0
1037583	0	0	2005	R	2	1	1	3	0	16	0	1	0	1	1	36	0
16618067	1	1	2015	L	1	1	2	2	2	16	3	1	0	0	1	46	0
36714082	1	1	2018	L	1	1	1	1	0	16	0	1	1	0	0	19	0
16737799	1	0	2019	L	1	1	2	1	1	15	0	1	0	0	0	7	0
50311795	0	1	2019	L	1	1	1	1	0	16	4	1	1	0	0	8	0
34561006	0	1	2006	L	1	1	1	1	0	16	0	1	0	0	1	32	0
16597314	0	1	2014	L	1	1	1	1	0	16	4	1	0	0	1	20	0
36530468	0	1	2017	L	1	1	1	1	0	16	3	1	0	0	0	25	0
36703579	1	1	2018	L	2	1	2	1	0	16	3	3	1	0	0	21	0
36976159	1	0	2019	L	2	1	1	1	2	16	4	2	0	0	0	9	0
62920779	1	1	2019	R	2	1	2	3	0	16	4	1	1	0	0	10	0
34651375	0	1	2006	L	1	1	1	2	0	16	4	3	0	0	0	157	0
54576922	1	1	2008	L	2	1	1	3	1	16	0	0	0	1	1	28	0
55362710	1	1	2014	L	1	1	1	1	1	16	4	3	1	1	1	6	0
36135324	0	1	2015	R	2	1	1	1	0	16	0	1	0	0	0	55	0
16719733	1	0	2017	L	2	1	3	1	1	16	0	0	0	0	0	33	0
36557578	1	0	2017	L	2	1	1	1	0	16	4	3	1	0	0	26	0
55608920	0	1	2018	L	1	1	3	1	1	16	0	1	1	1	1	9	0
63042203	0	1	2018	L	1	1	1	1	0	16	4	1	0	0	0	17	0
35364671	1	0	2011	L	1	1	1	1	0	16	3	1	0	0	0	103	0
27380083	1	0	2013	L	1	1	1	1	0	16	4	1	1	1	1	65	0
22207223	1	0	2015	L	1	1	1	2	1	16	4	1	0	0	0	57	0
50219639	0	1	2017	L	1	1	1	1	1	16	3	1	0	1	1	7	0
22285199	1	1	2018	L	1	1	1	1	0	16	4	1	0	0	0	13	0
36855134	1	1	2019	L	1	1	1	3	0	16	4	1	0	0	0	4	0
47132447	1	1	2019	R	2	1	1	1	0	16	4	1	0	0	0	3	0
32253820	1	0	2015	R	1	1	2	1	0	16	2	1	0	0	1	21	0
14246585	0	0	2017	R	1	1	1	1	1	16	4	1	0	0	1	17	0
36508099	0	1	2017	R	2	1	1	1	1	16	4	1	1	1	1	18	0
63005200	0	1	2017	L	1	1	1	1	0	16	3	1	1	1	1	12	0
16774630	0	1	2018	R	2	1	1	1	0	16	0	1	0	0	0	20	0
36744926	1	1	2018	L	1	1	1	1	0	16	0	0	0	0	0	18	0
16814158	1	1	2019	R	2	1	1	1	0	16	4	1	0	0	0	10	0
50335028	1	0	2019	L	1	1	1	1	1	16	4	1	1	0	0	8	0
14221974	1	0	2015	L	1	1	1	1	1	16	4	1	1	1	1	30	0
36168910	0	0	2015	L	2	1	1	1	1	16	3	1	0	0	1	14	0
36393550	0	1	2016	L	2	1	1	3	0	16	4	1	0	1	1	16	0
16747801	0	1	2017	L	1	1	1	1	1	16	0	1	0	0	0	24	0
1346421	0	1	2018	R	2	1	2	3	0	16	4	1	0	0	0	12	0
36951548	0	1	2019	L	1	1	1	1	0	16	0	1	0	0	0	6	0
16429540	0	1	2011	L	1	1	1	1	0	16	4	1	0	1	1	8	0
1310588	0	1	2013	L	2	1	1	1	1	15	0	3	0	0	1	29	0
55078625	1	0	2013	L	1	1	1	1	0	15	0	1	0	1	1	15	0
62860926	0	1	2013	L	1	1	1	1	1	16	0	3	1	1	1	7	0
36067292	0	1	2015	R	2	1	1	1	0	16	4	3	1	0	0	36	0
50137504	0	0	2016	L	1	1	1	1	1	16	3	3	1	1	1	23	0
23878372	0	1	2018	R	2	1	2	3	1	15	4	3	0	0	0	19	0
36596413	0	1	2018	R	2	1	2	1	0	16	4	3	1	0	0	17	0
55614756	0	1	2018	L	1	1	1	1	2	16	4	1	0	0	0	18	0
36707995	1	1	2019	L	2	1	1	1	0	16	4	1	0	0	0	8	0
49948429	1	0	2011	R	2	1	1	2	1	16	0	1	1	1	1	46	0
53585747	1	1	2013	L	1	1	3	1	0	16	0	1	1	1	1	13	0
16625794	0	1	2015	L	2	1	1	1	0	16	4	1	1	1	1	19	0
36101846	0	0	2015	L	1	1	2	1	0	16	3	1	0	0	1	43	0
50124520	1	1	2015	R	2	1	1	2	0	16	3	3	0	1	1	22	0
50207016	0	1	2017	R	2	1	1	1	1	16	3	1	0	0	1	3	0
9055344	0	0	2018	L	1	1	3	3	0	16	3	3	0	1	1	11	0
14281607	0	1	2018	R	2	1	1	1	2	16	3	1	0	0	0	17	0
16782612	1	1	2018	R	2	1	1	1	0	16	0	1	0	1	1	10	0
35746056	0	1	2018	L	2	1	2	1	0	16	4	3	0	0	0	19	0
55615191	1	1	2018	L	1	1	1	1	2	16	4	3	0	0	0	12	0
1556447	1	0	2019	R	2	1	1	1	1	15	0	3	1	0	0	10	0
11313997	0	0	2019	L	1	1	1	1	0	16	0	1	0	0	0	2	0
36852132	0	1	2019	L	2	1	1	1	0	16	4	1	0	0	0	4	0
50310960	0	1	2019	L	1	1	1	1	1	16	4	3	0	0	0	10	0
62549023	1	1	2010	L	2	1	1	1	0	16	0	1	1	1	1	43	0
35692269	0	1	2013	L	1	1	1	1	1	16	2	1	1	0	0	80	0
27844761	0	1	2019	L	1	1	1	1	0	16	4	1	0	0	0	4	0
36907845	1	1	2019	L	1	1	1	1	1	15	4	3	0	0	0	6	0
47086398	1	1	2019	R	2	1	1	1	0	16	3	1	0	0	0	7	0
52810588	1	1	2019	L	1	1	3	2	1	16	4	3	0	0	0	6	0
34382699	1	1	2005	R	2	1	1	1	0	16	0	3	1	1	1	39	0
35172752	0	1	2010	L	1	1	1	1	1	16	2	3	0	0	0	119	0
35301018	0	1	2010	R	2	1	2	2	1	16	4	1	0	1	1	40	0
62854624	0	1	2014	L	1	1	1	1	1	16	3	3	1	1	1	38	0
16507412	1	1	2019	R	2	1	2	1	0	16	0	3	0	0	0	2	0
27307608	1	1	2012	R	2	1	1	1	0	16	3	0	0	0	1	21	0
53861429	0	1	2013	L	1	1	2	1	1	16	3	3	0	0	0	74	0
62554019	1	0	2015	L	1	1	2	1	0	16	2	1	0	0	0	49	0
55485916	1	1	2018	L	1	1	1	1	0	16	0	1	0	1	1	19	0
55662521	1	1	2019	R	2	1	1	1	0	16	3	1	0	0	0	6	0
54674940	1	1	2012	L	1	1	2	1	2	15	0	1	0	1	1	32	0
35680481	1	1	2013	L	2	1	2	1	0	16	3	3	0	0	1	43	0
31975796	0	0	2014	L	2	1	1	3	0	16	3	3	0	0	0	62	0
20346560	1	1	2017	L	1	1	2	1	0	16	2	1	0	0	0	25	0
16761846	0	1	2018	R	2	1	1	3	1	16	0	1	0	0	1	2	0
63064571	1	0	2018	L	1	1	1	1	1	16	4	1	0	0	0	22	0
50256553	1	1	2019	L	1	1	2	1	0	16	4	1	0	0	0	5	0
50040897	0	1	2014	L	1	2	2	1	1	16	0	3	1	0	1	17	0
9188662	1	0	2016	L	1	2	1	3	1	16	3	1	0	0	0	44	0
46927598	0	0	2016	L	2	2	1	1	1	16	3	3	0	1	1	36	0
50019077	1	1	2016	L	1	2	2	1	1	16	3	1	0	1	1	10	0
49248807	0	1	2018	R	2	2	2	3	1	16	4	3	0	0	0	20	0
55532389	1	1	2018	R	2	2	1	1	1	16	4	3	0	0	0	23	0
36740049	1	1	2019	L	1	2	1	1	0	16	4	1	0	0	0	11	0
36842635	1	0	2019	L	2	2	1	1	0	16	0	1	0	0	0	7	0
50290552	0	0	2019	L	1	2	1	2	0	16	3	3	0	0	0	3	0
55609504	1	1	2019	L	1	2	1	2	1	16	3	3	1	0	0	10	0
16519378	0	1	2013	L	1	2	1	1	0	16	0	3	1	1	1	30	0
5807933	0	0	2015	L	1	2	1	1	1	16	2	1	0	1	1	35	0
36418051	1	1	2017	L	2	2	1	1	0	16	4	0	1	1	1	13	0
36807293	1	1	2018	L	1	2	1	1	0	16	3	3	0	0	0	12	0
1169662	1	0	2012	L	2	2	2	1	1	16	4	1	0	0	0	48	0
22303232	0	0	2016	L	2	2	1	2	0	16	4	3	0	0	0	36	0
36337955	1	1	2016	L	2	2	1	1	1	14	4	3	0	0	0	37	0
16844856	1	0	2019	R	2	2	1	1	1	15	0	1	0	0	0	3	0
35990153	1	1	2015	L	1	2	2	3	0	16	0	1	0	0	1	21	0
54406667	1	1	2018	L	1	2	2	1	1	16	4	3	0	0	0	14	0
36867837	1	0	2019	L	2	2	1	3	1	16	4	3	0	0	0	6	0
50334979	0	1	2019	L	1	2	1	2	0	16	4	3	0	0	0	3	0
27212752	0	1	2011	L	1	2	1	1	0	16	0	1	0	1	1	17	0
16503178	0	1	2012	L	1	2	1	1	0	16	0	0	0	0	0	89	0
62686852	1	0	2012	L	1	2	2	1	1	16	0	1	0	1	1	8	0
16687632	1	0	2016	L	2	2	1	1	0	16	3	3	0	1	1	34	0
16695398	0	1	2016	L	2	2	1	1	1	16	3	3	0	0	0	40	0
46994563	0	1	2017	L	2	2	1	1	0	16	3	3	1	0	0	29	0
47085850	0	1	2019	R	2	2	1	2	1	16	3	1	0	0	0	9	0
1089414	1	1	2008	R	2	2	1	3	0	16	3	3	1	0	1	13	0
22122555	0	1	2013	R	2	2	1	2	1	16	0	1	1	0	1	31	0
62001926	1	1	2017	L	2	2	2	1	0	16	1	3	1	1	1	33	0
27764302	0	1	2018	R	2	2	1	1	0	16	4	3	0	0	0	22	0
1584409	1	1	2019	L	1	2	1	1	0	16	4	1	0	0	0	2	0
35602276	0	0	2012	R	2	2	2	1	2	15	4	1	1	1	1	31	0
36317114	0	1	2016	L	2	2	1	1	1	15	3	1	0	0	1	9	0
49656405	0	1	2017	R	2	2	2	1	2	16	3	1	0	0	0	35	0
14286695	0	0	2018	R	2	2	1	1	1	16	4	3	1	0	0	12	0
27794838	0	1	2018	L	2	2	1	1	0	16	3	1	1	0	0	22	0
27815300	1	1	2019	L	1	2	1	1	1	16	4	1	0	0	0	5	0
36978164	1	1	2019	L	2	2	1	1	0	16	4	3	0	0	0	4	0
10839446	1	1	2004	L	1	2	1	1	0	16	2	0	0	1	1	14	0
16737476	1	1	2017	L	2	2	1	1	1	16	4	1	0	1	1	13	0
34347857	1	1	2004	L	2	2	1	1	0	16	0	0	1	1	1	14	0
36739593	0	1	2018	R	1	2	1	1	1	16	4	3	0	0	0	14	0
50310951	0	0	2019	L	1	2	1	2	1	16	4	3	0	0	0	11	0
55640317	1	1	2019	R	2	2	1	1	2	16	4	1	1	0	0	10	0
54908249	0	1	2011	L	1	2	1	1	0	16	0	1	0	1	1	42	0
9120331	1	1	2017	L	1	2	3	1	0	16	4	1	1	1	1	25	0
47039080	1	1	2018	L	1	2	1	1	0	16	4	1	1	1	1	14	0
22297300	0	1	2019	L	1	2	1	2	1	16	4	3	0	0	0	7	0
1004379	0	1	2006	R	2	2	1	1	1	16	0	0	0	1	1	4	0
9082585	1	1	2007	L	1	2	1	3	0	16	0	1	1	1	1	8	0
46875854	1	1	2015	L	2	2	1	1	1	16	2	1	1	1	1	22	0
22204099	0	0	2016	L	1	2	1	2	1	16	3	1	1	0	1	15	0
23933950	0	0	2016	L	1	2	2	1	0	16	3	1	1	0	0	37	0
36374455	0	1	2016	L	1	2	1	1	1	16	0	1	0	1	1	10	0
36429262	1	1	2016	R	2	2	1	1	0	16	4	3	0	1	1	9	0
50180492	0	1	2016	L	1	2	1	2	1	16	4	1	1	1	1	11	0
5953832	1	1	2017	L	2	2	1	1	1	16	3	3	0	1	1	23	0
16744198	1	0	2017	R	2	2	1	1	0	16	0	1	0	0	0	27	0
5893341	1	1	2018	R	2	2	1	1	0	16	0	1	0	0	0	22	0
36596352	1	0	2018	L	1	2	1	1	1	16	0	1	0	0	0	16	0
55617997	0	1	2018	L	1	2	1	1	1	16	4	3	0	0	0	14	0
36904029	1	1	2019	L	2	2	1	1	1	16	4	1	0	0	0	2	0
53738558	1	1	2019	R	2	2	2	1	0	16	4	1	0	0	0	9	0
16664748	0	1	2016	L	2	2	1	1	0	16	3	3	0	0	0	45	0
36910995	0	1	2019	R	2	2	1	1	1	16	4	3	1	0	0	2	0
47097450	1	1	2019	L	1	2	1	1	0	16	4	3	1	0	0	5	0
46396432	0	1	2005	R	2	2	1	1	1	16	4	1	0	1	1	15	0
27129810	0	1	2009	L	1	2	1	1	1	16	2	1	0	0	0	129	0
33326951	1	0	2013	L	2	2	3	1	1	16	2	2	1	0	0	81	0
16478669	0	1	2014	L	2	2	1	1	0	16	4	3	0	1	1	23	0
16542764	1	1	2014	R	2	2	2	1	0	16	0	3	0	1	1	8	0
27560289	0	1	2015	L	1	2	1	3	0	16	2	1	0	1	1	33	0
26827721	1	1	2005	L	2	2	1	1	1	16	0	3	0	1	1	42	0
62012909	1	1	2018	L	1	2	3	1	1	16	4	1	0	1	1	6	0
24390430	1	0	2014	L	1	2	1	1	1	16	4	1	1	1	1	15	0
55424124	0	1	2017	L	2	2	1	1	0	16	4	1	1	0	0	26	0
5779703	1	1	2015	L	1	2	1	1	0	16	3	0	0	0	0	57	0
55264885	0	1	2015	L	2	2	1	1	2	16	4	3	1	1	1	25	0
36320903	1	0	2016	L	2	2	1	2	1	16	0	1	1	0	0	41	0
36393590	0	1	2018	L	1	2	2	1	1	16	4	3	0	0	1	11	0
36784170	1	1	2018	L	1	2	1	1	1	16	0	1	0	0	0	14	0
50307836	0	1	2018	R	2	2	1	1	0	16	4	3	0	0	0	12	0
55512371	1	1	2018	L	1	2	1	1	0	16	4	3	1	1	1	14	0
36921866	0	1	2019	L	2	2	1	3	1	16	4	1	1	0	0	2	0
63196860	1	1	2019	R	2	2	1	2	0	13	4	3	0	0	0	1	0
35477976	0	1	2011	L	1	2	1	1	0	16	0	3	1	1	1	61	0
16465376	0	1	2012	L	1	2	1	3	0	16	0	3	0	1	1	63	0
62756936	0	1	2013	L	2	2	1	1	1	16	3	1	0	1	1	60	0
54405867	0	1	2017	L	1	2	2	1	0	14	4	1	1	0	0	27	0
50071890	1	1	2014	L	1	2	1	2	1	16	4	3	0	1	1	40	0
36646757	1	0	2018	R	2	2	1	1	1	16	4	1	1	0	0	20	0
54360548	0	1	2009	L	1	2	2	1	0	16	0	1	1	1	1	62	0
63047491	0	1	2018	L	1	2	1	2	1	16	4	1	0	1	1	12	0
36711256	1	1	2019	R	2	2	1	1	1	16	4	3	0	0	0	11	0
14165392	0	1	2012	R	2	2	1	1	1	16	0	1	1	0	0	86	0
49398278	1	1	2019	L	1	2	2	1	1	16	4	1	1	0	0	11	0
964334	1	1	2005	L	1	2	1	1	0	16	0	1	1	1	1	20	0
55093119	1	1	2012	L	1	2	1	1	1	16	4	3	0	1	1	33	0
36552610	1	1	2017	L	2	2	1	3	0	16	3	3	0	0	0	25	0
47025580	1	0	2018	L	1	2	1	1	1	16	4	3	0	1	1	9	0
47132830	1	1	2019	R	2	2	1	1	1	16	4	1	1	0	0	1	0
27847822	1	1	2019	L	1	3	1	1	0	15	4	1	1	0	0	7	0
36743781	1	1	2019	L	1	3	3	3	1	16	4	1	1	0	0	7	0
36337157	1	1	2018	L	1	3	2	1	0	16	4	0	1	0	0	21	0
34625949	0	1	2006	L	1	3	1	2	0	16	0	0	1	1	1	16	0
24236952	1	0	2007	L	1	3	1	3	0	16	0	3	0	1	1	20	0
16760944	1	1	2018	L	1	3	3	1	0	16	4	3	0	0	0	22	0
50299852	1	1	2019	L	1	3	1	1	1	16	4	3	0	0	0	8	0
62394215	1	1	2007	L	1	3	2	1	0	16	0	1	1	1	1	24	0
23880919	1	1	2018	L	1	3	1	3	0	16	3	3	0	0	1	13	0
35665242	0	1	2012	L	1	3	1	1	0	16	4	0	1	1	1	41	0
36763932	1	1	2019	L	1	3	1	1	0	16	4	1	1	0	0	11	0
62282116	0	1	2004	L	2	3	1	1	1	16	0	0	0	1	1	46	0
34685947	0	1	2007	L	1	3	1	3	0	16	4	1	0	1	1	20	0
27459240	1	1	2014	L	1	3	1	1	0	16	4	1	0	1	1	40	0
20306158	1	1	2016	L	1	3	1	1	0	16	3	3	0	0	1	28	0
27770918	0	1	2018	L	1	3	1	1	1	16	4	3	0	0	0	18	0
55693025	0	1	2018	L	1	3	1	2	1	16	3	3	0	0	0	19	0
22210674	0	1	2015	R	1	3	1	1	0	16	4	3	0	1	1	18	0
5859661	1	1	2017	R	1	3	2	1	0	16	4	1	1	1	1	20	0
1466795	1	1	2017	L	2	3	1	1	1	16	4	3	0	0	0	26	0
20040229	0	1	2005	L	2	3	3	1	0	16	2	1	1	1	1	49	0
36697640	1	1	2019	L	1	3	2	1	0	16	4	1	0	1	1	5	0
55151729	0	0	2015	L	1	1	1	1	0	16	5	4	1	0	0	59	1
24367767	0	0	2013	L	1	1	1	1	1	16	5	4	1	0	0	76	1
36644185	0	1	2018	L	1	1	1	1	0	16	5	4	0	0	0	22	1
62385969	0	1	2007	L	2	2	1	1	0	14	5	4	0	0	1	12	1
34497088	0	0	2005	L	1	1	1	3	0	15	5	4	0	0	0	171	1
36037678	0	1	2015	L	2	1	1	3	0	16	5	4	0	0	0	59	1
46963255	0	1	2016	R	2	2	1	1	1	16	5	4	0	0	0	40	1
49367681	0	0	2017	R	2	1	2	1	1	16	5	4	0	1	1	13	1
46645294	0	1	2006	L	1	2	1	1	1	16	5	4	0	1	1	34	1
1080208	0	1	2008	L	1	2	1	1	1	16	5	4	0	0	1	26	1
36273572	0	0	2016	L	1	2	1	3	0	16	5	4	0	0	0	40	1
16402709	0	1	2010	L	1	1	1	1	0	16	5	4	1	1	1	74	1
46869125	0	1	2015	L	1	3	1	1	1	16	5	4	1	1	1	11	1
46973512	0	1	2017	L	2	3	2	1	0	14	5	4	0	0	1	6	1
26949751	0	0	2007	L	2	1	1	1	0	16	5	4	0	0	1	85	1
36543230	0	1	2017	L	2	1	1	1	1	16	5	4	0	0	0	27	1
9078042	0	1	2007	L	1	2	1	3	0	16	5	4	0	0	1	1	1
27453661	0	1	2013	L	1	3	1	1	1	16	5	4	1	0	0	75	1
35387445	0	1	2011	L	1	2	1	1	1	13	5	4	0	1	1	23	1
36174893	0	1	2015	L	2	2	1	1	0	16	5	4	0	1	1	9	1
34711846	0	1	2007	L	1	1	1	1	0	16	5	4	1	0	0	153	1
36326846	0	0	2016	L	2	2	1	1	1	16	5	4	0	0	1	5	1
16436739	0	0	2011	L	1	1	1	1	0	16	5	4	1	1	1	33	1
16672031	0	1	2016	L	1	1	1	1	1	16	5	4	0	0	0	44	1
47099098	0	1	2019	L	1	1	1	1	1	16	5	4	0	0	0	4	1
34223086	0	1	2010	L	1	1	2	1	0	16	5	4	1	1	1	36	1
16738026	0	1	2017	L	1	1	1	1	1	16	5	4	0	0	0	29	1
36317209	0	1	2016	L	1	1	1	1	1	16	5	4	0	0	0	41	1
16714419	0	1	2017	L	2	1	1	1	1	16	5	4	0	1	1	15	1
16756455	0	1	2017	L	1	1	1	1	1	16	5	4	0	0	0	24	1
20411153	0	1	2018	L	1	1	1	1	1	16	5	4	0	0	0	21	1
34508382	0	1	2005	L	1	2	1	1	0	16	5	4	0	0	1	9	1
35728818	0	1	2012	L	1	2	1	1	1	16	5	4	0	0	0	91	1
50223941	0	1	2017	R	2	2	1	1	1	16	5	4	0	1	1	16	1
5649287	0	1	2011	L	1	2	1	1	1	16	5	4	0	1	1	10	1
5783162	0	1	2015	L	1	2	1	1	1	16	5	4	0	0	1	21	1
34958362	0	1	2008	L	1	2	1	1	0	16	5	4	0	1	1	15	1
54744427	0	1	2010	L	1	2	1	1	1	16	5	4	0	1	1	39	1
26864737	0	1	2006	L	1	2	1	1	0	16	5	4	0	1	1	41	1
1039730	0	1	2007	L	1	1	1	3	0	16	5	4	1	0	0	152	1
16233091	0	1	2006	L	1	1	2	1	0	16	5	4	0	1	1	105	1
46752597	0	1	2012	R	2	2	1	1	0	15	5	4	0	0	0	88	1
16233579	0	1	2006	L	1	2	1	2	1	16	5	4	0	1	1	21	1
27078112	0	1	2008	L	1	1	1	2	1	16	5	4	1	1	1	16	1
53872865	0	1	2011	L	1	1	2	1	1	15	5	4	0	1	1	22	1
1369731	0	1	2015	R	2	1	1	3	0	16	5	4	0	1	1	42	1
62757021	0	1	2013	R	2	2	1	1	0	16	5	4	1	1	1	6	1
55381574	0	1	2017	L	1	2	1	2	1	16	5	4	0	1	1	12	1
50320234	0	1	2019	L	1	3	1	1	1	16	5	4	0	0	0	1	1
34580307	0	0	2016	L	1	1	3	1	1	16	5	4	0	0	0	42	1
16718050	0	1	2017	L	2	1	1	1	0	16	5	4	0	0	0	35	1
16248348	0	1	2007	L	2	1	1	2	1	16	5	4	1	1	1	61	1
5646470	0	1	2011	L	2	1	1	1	0	16	5	4	1	0	0	99	1
36508301	0	1	2019	L	1	1	2	1	0	16	5	4	0	0	0	9	1
16420214	0	1	2011	L	2	2	1	1	0	16	5	4	0	0	0	106	1
5894502	0	1	2018	R	2	2	1	1	1	16	5	4	0	1	1	7	1
5676923	0	1	2018	R	2	2	2	1	0	16	5	4	1	0	1	13	1
27758219	0	1	2018	R	2	2	1	1	0	16	5	4	1	0	0	15	1
50206057	0	1	2017	L	1	1	1	2	1	16	5	4	0	0	0	28	1
50297643	0	1	2018	L	1	1	1	2	1	16	5	4	0	0	0	12	1
46012660	0	0	2016	L	1	1	2	1	2	16	5	4	0	0	1	11	1
1449443	0	1	2017	R	2	1	1	1	1	16	5	4	0	1	1	9	1
11286940	0	1	2018	R	2	1	1	1	1	16	5	4	0	0	0	13	1
14284810	0	0	2019	L	1	1	1	1	1	16	5	4	1	0	0	8	1
16809536	0	1	2018	L	1	1	1	2	1	16	5	4	0	0	0	22	1
46932570	0	1	2016	R	2	1	1	1	1	16	5	4	0	1	1	10	1
62729825	0	1	2016	L	2	1	3	1	1	16	5	4	0	1	1	32	1
24485230	0	0	2018	L	1	1	1	1	1	16	5	4	1	0	0	18	1
1100482	0	1	2008	L	2	2	1	3	0	16	5	4	1	0	0	134	1
36002049	0	0	2015	L	2	2	1	1	1	16	5	4	0	0	0	58	1
54947347	0	1	2019	R	2	2	2	1	1	16	5	4	0	0	0	7	1
36810552	0	0	2018	R	2	2	1	1	1	16	5	4	0	0	0	13	1
1397452	0	1	2016	R	2	3	1	2	0	15	5	4	1	1	1	11	1
55738108	0	1	2019	R	2	1	1	1	2	16	5	4	0	0	0	1	1
55393760	0	0	2019	L	1	1	2	1	0	16	5	4	1	0	0	6	1
50000574	0	1	2013	L	2	1	1	1	0	16	5	4	1	1	1	16	1
1531186	0	1	2018	L	1	1	1	2	1	16	5	4	1	0	0	14	1
54233154	0	1	2017	L	2	2	2	1	2	16	5	4	0	0	0	27	1
36809106	0	1	2019	L	1	2	1	2	1	16	5	4	1	0	0	5	1
62853687	0	1	2017	L	1	2	3	2	1	16	5	4	1	1	1	8	1
14224215	0	1	2016	L	1	2	1	1	0	15	5	4	0	0	0	45	1
54943444	0	1	2012	L	1	1	1	2	1	16	5	4	0	0	1	4	1
50135726	0	1	2015	L	1	1	1	2	1	16	5	4	0	0	0	50	1
16577993	0	1	2013	L	1	1	1	2	1	16	5	4	0	1	1	37	1
1128681	0	1	2006	L	1	1	1	2	1	16	5	4	0	1	1	58	1
20213127	0	0	2011	L	2	2	1	3	1	16	5	4	1	1	1	25	1
16878889	0	1	2019	R	2	1	2	1	0	16	5	4	0	0	0	11	1
55308248	0	1	2016	L	2	1	1	2	1	16	5	4	0	0	1	8	1
50199659	0	0	2015	L	1	1	1	1	1	16	5	4	1	0	0	53	1
21924370	0	1	2011	L	2	1	2	2	0	16	5	4	1	1	1	15	1
34907414	0	1	2010	L	1	2	2	1	0	16	5	4	0	1	1	54	1
47086770	0	1	2019	R	2	2	1	1	1	16	5	4	1	0	0	6	1
16460761	0	1	2015	L	1	2	2	1	0	16	5	4	0	0	0	53	1
16066835	0	1	2012	L	2	2	2	1	0	16	5	4	1	0	1	16	1
24413673	0	1	2015	L	2	2	1	3	0	16	5	4	0	1	1	8	1
62718893	0	1	2019	L	1	3	3	1	2	16	5	4	0	0	0	2	1
50275006	0	1	2018	R	2	2	1	1	0	16	5	4	0	1	1	14	1
16699507	0	1	2016	R	2	2	1	1	0	16	5	4	0	0	0	38	1
27381391	0	1	2012	L	2	2	1	1	0	16	5	4	0	1	1	15	1
36227767	0	1	2016	R	2	2	1	1	0	16	5	4	0	0	0	43	1
36038724	0	1	2015	L	2	2	1	1	0	16	5	4	0	0	0	21	1
35990908	1	1	2014	L	1	1	1	1	0	16	5	4	0	0	0	65	1
16653058	1	1	2015	L	1	1	1	1	0	16	5	4	0	1	1	27	1
16585728	1	1	2014	L	1	1	1	1	0	16	5	4	0	0	0	66	1
27492117	1	1	2014	R	2	1	1	1	0	16	5	4	0	0	0	60	1
1295385	1	1	2013	L	1	1	1	1	0	16	5	4	0	0	0	81	1
35396736	1	1	2010	L	1	1	1	1	0	16	5	4	0	1	1	61	1
9143491	1	1	2012	L	1	1	1	1	0	16	5	4	0	0	0	90	1
35782104	1	1	2013	L	1	1	1	1	0	16	5	4	0	1	1	24	1
46855870	1	1	2014	L	1	1	1	1	0	16	5	4	0	0	0	66	1
36015460	1	1	2015	L	1	1	1	1	0	16	5	4	0	0	0	58	1
14212877	1	1	2015	L	1	1	1	1	0	16	5	4	0	0	0	50	1
1024173	1	1	2015	L	1	2	2	3	1	16	5	4	0	0	0	55	1
20266243	1	1	2014	R	2	2	1	1	1	16	5	4	1	0	0	63	1
36627988	1	1	2018	L	2	2	1	1	1	16	5	4	0	0	0	12	1
5846202	1	1	2016	L	2	2	1	1	1	16	5	4	0	1	1	18	1
27759184	1	1	2018	L	2	2	1	1	1	16	5	4	0	1	1	3	1
5537264	1	0	2018	L	1	2	3	1	1	16	5	4	0	0	0	17	1
36019090	1	1	2018	R	1	2	2	1	0	16	5	4	1	1	1	11	1
9170461	1	1	2018	L	1	2	3	3	0	16	5	4	1	0	0	16	1
26878329	1	1	2016	L	1	2	2	1	0	16	5	4	0	1	1	11	1
36422745	1	1	2015	L	1	3	1	3	0	16	5	4	0	0	0	49	1
1350901	1	1	2015	L	1	1	1	1	1	16	5	4	0	0	0	59	1
16444976	1	1	2011	L	1	1	1	1	1	16	5	4	0	0	0	101	1
9170860	1	1	2014	L	1	1	1	1	1	16	5	4	0	0	1	23	1
35579611	1	1	2011	L	1	1	1	1	1	16	5	4	0	1	1	42	1
9076955	1	1	2007	L	2	1	1	3	1	16	5	4	0	1	1	77	1
22064026	1	1	2010	L	1	1	1	1	1	16	5	4	0	1	1	34	1
27018050	1	1	2008	L	1	2	1	1	0	16	5	4	1	1	1	26	1
27097993	1	1	2009	L	1	2	1	1	0	16	5	4	1	1	1	83	1
34678016	1	0	2006	L	1	3	1	1	0	16	5	4	0	1	1	10	1
54365265	1	0	2006	L	1	3	1	1	0	16	5	4	0	1	1	6	1
1315784	1	1	2014	L	1	1	1	1	1	16	5	4	0	0	0	71	1
16671057	1	1	2019	R	2	1	2	3	1	15	5	4	0	0	0	11	1
35784442	1	1	2013	L	1	1	1	1	1	16	5	4	0	0	0	74	1
27568766	1	1	2015	L	1	1	1	1	1	16	5	4	0	0	0	35	1
1166541	1	1	2010	L	2	1	1	1	0	14	5	4	0	1	1	39	1
35303391	1	1	2018	L	2	1	2	1	0	16	5	4	1	0	0	22	1
46768525	1	1	2012	L	1	1	1	1	1	16	5	4	0	0	0	3	1
27340515	1	1	2012	L	1	1	1	1	1	16	5	4	0	0	0	90	1
27888604	1	1	2019	R	2	1	1	1	0	16	5	4	1	0	0	1	1
5620141	1	1	2011	L	1	2	1	1	0	16	5	4	0	0	1	26	1
14139751	1	1	2011	L	1	2	1	1	0	16	5	4	0	1	1	39	1
35230118	1	1	2010	L	2	2	2	1	0	16	5	4	0	1	1	13	1
14134183	1	1	2010	L	1	2	1	1	0	16	5	4	0	1	1	13	1
5808982	1	1	2015	L	1	2	1	1	0	16	5	4	0	0	0	56	1
27413680	1	1	2012	L	1	2	1	1	0	16	5	4	0	1	1	27	1
34591808	1	1	2011	L	1	2	2	1	0	16	5	4	0	0	1	34	1
5692408	1	1	2013	L	2	2	2	1	0	16	5	4	0	1	1	36	1
35834455	1	1	2013	R	2	2	1	1	0	16	5	4	0	1	1	11	1
47119415	1	1	2019	L	1	1	1	1	0	16	5	4	0	0	0	3	1
36810586	1	0	2019	L	1	1	1	1	0	16	5	4	0	0	0	11	1
20253419	1	1	2014	L	1	1	1	1	1	16	5	4	1	0	1	59	1
20346195	1	1	2017	L	1	1	1	1	0	16	5	4	0	0	0	5	1
5860059	1	1	2017	L	1	1	1	1	0	16	5	4	0	0	0	33	1
16689183	1	1	2016	L	1	1	1	1	0	16	5	4	0	0	0	44	1
63031359	1	0	2018	L	1	1	1	1	0	16	5	4	0	0	0	20	1
16826681	1	0	2019	L	1	1	1	3	0	16	5	4	0	0	0	7	1
14249853	1	1	2013	L	1	1	1	1	1	16	5	4	1	0	0	72	1
16841036	1	0	2019	L	1	1	1	1	0	16	5	4	0	0	0	4	1
49423021	1	1	2015	L	1	3	3	1	0	16	5	4	0	1	1	11	1
47088169	1	1	2019	R	2	1	1	1	0	16	5	4	0	0	0	10	1
36759793	1	1	2017	R	2	1	1	3	0	16	5	4	1	0	0	14	1
22307490	1	0	2019	L	1	1	2	1	1	16	5	4	0	0	0	3	1
53646031	1	0	2019	L	1	1	2	1	1	16	5	4	0	0	0	1	1
63005143	1	1	2017	L	1	2	1	1	1	16	5	4	1	1	1	9	1
36871990	1	1	2019	L	2	2	2	1	0	16	5	4	0	0	0	1	1
5964576	1	1	2019	R	2	2	1	1	1	16	5	4	1	0	0	5	1
22263860	1	1	2018	R	2	2	1	2	1	16	5	4	1	0	0	20	1
50242657	1	1	2019	L	1	3	2	1	1	16	5	4	0	0	0	7	1
49833503	1	1	2019	L	1	3	2	1	0	16	5	4	0	0	0	9	1
24353519	1	1	2012	L	1	1	1	3	0	16	5	4	0	0	0	32	1
36057220	1	1	2014	L	1	1	1	3	0	16	5	4	0	0	0	60	1
36943953	1	1	2017	L	2	1	1	1	1	15	5	4	1	0	0	19	1
33967834	1	0	2017	L	1	2	2	1	1	16	5	4	1	0	0	33	1
36534162	1	1	2017	R	2	2	1	3	1	16	5	4	1	0	0	25	1
54637142	1	0	2009	L	1	3	1	1	1	15	5	4	0	1	1	10	1
1498935	1	1	2018	L	2	1	1	1	0	16	5	4	0	0	0	14	1
35155506	1	0	2009	L	1	1	1	1	0	16	5	4	0	0	1	41	1
24485188	1	1	2018	L	1	2	1	1	1	16	5	4	1	0	0	22	1
27720335	1	1	2017	L	2	2	1	1	0	16	5	4	0	0	0	26	1
36986483	1	1	2019	L	2	2	1	3	1	16	5	4	0	0	0	3	1
27696932	1	1	2018	L	1	2	2	1	0	16	5	4	0	0	1	13	1
20216721	1	0	2011	R	1	1	1	1	1	13	5	4	0	1	1	89	1
1396872	1	1	2016	L	1	1	1	1	1	16	5	4	1	0	0	47	1
36361636	1	1	2016	L	2	1	1	1	1	16	5	4	0	0	0	40	1
34593323	1	0	2005	L	1	2	1	1	1	16	5	4	0	1	1	7	1
35418506	1	1	2011	L	1	2	1	1	0	16	5	4	0	0	1	5	1
20248518	1	1	2013	L	1	2	1	1	0	16	5	4	0	0	0	78	1
27433699	1	1	2012	L	1	2	1	1	0	16	5	4	0	1	1	82	1
10345975	1	0	2016	L	1	1	3	1	1	13	5	4	0	0	0	47	1
55463635	1	1	2017	L	1	1	1	1	2	16	5	4	0	0	0	32	1
5934194	1	1	2019	L	1	1	1	1	2	16	5	4	0	0	0	7	1
36714069	1	1	2018	L	2	1	1	3	0	15	5	4	1	0	0	17	1
1049714	1	1	2017	L	1	1	2	1	1	16	5	4	0	0	0	33	1
36661645	1	0	2018	L	1	1	1	1	0	16	5	4	1	0	0	13	1
33763769	1	1	2008	R	2	2	2	1	1	16	5	4	1	0	1	34	1
33241051	1	1	2011	R	2	2	2	1	0	16	5	4	0	1	1	11	1
36724012	1	1	2019	L	1	1	1	1	0	16	5	4	1	0	0	8	1
5827768	1	1	2018	L	1	1	2	1	1	16	5	4	0	0	0	12	1
62686382	1	0	2012	L	1	1	1	1	2	16	5	4	0	0	0	84	1
16695727	1	1	2016	L	1	1	1	1	1	16	5	4	0	0	0	39	1
24435265	1	1	2016	L	1	1	1	1	0	16	5	4	1	1	1	38	1
34635644	1	1	2006	L	1	1	1	3	0	15	5	4	0	1	1	98	1
27168945	1	1	2010	L	2	2	1	1	0	13	5	4	0	1	1	23	1
35900789	1	1	2014	R	2	2	1	3	2	15	5	4	1	1	1	26	1
9243607	1	1	2018	R	2	1	1	1	0	16	5	4	1	0	0	18	1
22313219	1	1	2019	R	2	1	1	1	0	16	5	4	0	0	0	1	1
16520330	1	0	2013	L	1	1	1	3	0	16	5	4	1	1	1	47	1
1394045	1	1	2016	L	1	2	2	1	0	16	5	4	1	1	1	23	1
5771608	1	1	2018	L	1	2	2	1	0	16	5	4	1	1	1	7	1
54552849	1	1	2018	L	1	1	3	1	2	16	5	4	0	0	0	19	1
34515607	1	1	2018	R	2	2	2	1	0	16	5	4	1	0	0	17	1
62008767	1	0	2019	L	1	2	2	1	0	16	5	4	0	0	1	2	1
21921166	1	1	2006	L	2	3	1	1	1	16	5	4	1	1	1	17	1
1038080	1	1	2017	L	1	1	2	3	2	16	5	4	0	0	0	30	1
26867245	1	1	2007	L	1	1	2	3	0	16	5	4	1	1	1	84	1
47048827	1	1	2018	R	2	2	1	1	0	16	5	4	0	0	0	18	1
35102670	1	0	2019	L	1	1	3	1	1	16	5	4	0	0	0	7	1
47091261	1	0	2019	L	1	1	1	2	0	16	5	4	0	0	0	9	1
14231501	1	1	2016	L	1	2	1	1	2	16	5	4	1	0	0	10	1
27621926	1	1	2019	L	1	2	2	1	0	15	5	4	0	0	0	7	1
14282382	1	1	2019	L	1	2	1	1	0	13	5	4	0	0	0	10	1
9071497	1	1	2008	R	2	2	2	3	0	16	5	4	0	1	1	29	1
36634189	1	0	2018	L	2	1	1	3	0	16	5	4	0	0	0	22	1
36379349	1	1	2016	L	2	2	1	1	0	14	5	4	1	1	1	2	1
50350205	1	0	2019	L	1	3	1	1	1	16	5	4	0	0	0	7	1
21671244	1	1	2014	L	1	1	2	1	0	16	5	4	0	1	1	2	1
5429389	1	0	2012	L	1	2	2	1	0	16	5	4	0	0	1	83	1
5836287	1	1	2016	R	2	2	1	1	0	16	5	4	1	1	1	33	1
27854061	1	1	2019	L	1	3	1	3	0	16	5	4	1	0	0	10	1
62600993	1	1	2017	L	1	2	2	1	0	16	5	4	1	0	0	34	1
55333350	1	1	2016	L	2	2	1	1	0	16	5	4	1	0	0	36	1
24452750	1	1	2018	R	1	3	2	1	0	16	5	4	1	0	0	12	1
1405452	1	0	2013	L	1	1	1	1	0	16	5	4	0	1	1	77	1
27274994	1	0	2011	L	2	2	1	2	1	16	5	4	0	0	0	99	1
26433099	1	1	2017	L	2	1	2	1	1	16	5	4	0	0	0	30	1
26572313	1	0	2016	L	2	2	3	1	1	16	5	4	1	1	1	8	1
55377627	1	0	2017	L	1	3	1	1	1	16	5	4	0	0	0	34	1
53925777	1	1	2011	L	1	2	2	1	1	16	5	4	0	1	1	44	1

## Sheet: before PSM
Patient ID	Age at diagnosis (0=<65, 1=≥65)	Gender (1=male, 0=female)	Years of diagnosis	Tumor stage (L=Localized, R=Regional)	AJCC stage (1=I, 2=II)	Tumor size (1=No more than 3, 2=3-5, 3=Larger than 5)	Tumor number (1=1, 2=2 3=≥3)	Ethnicity (1=white, 2=black, 3=other)	Marital status (0=Married, 1=Unmarried, 2=Unknown)	Ablation (13=Cryoablation, 14=Laser ablation, 15=Alcohol ablation, 16=Radiofrequency ablation)	Radiation (Beam radiation=0,Combination of beam with implants or isotopes =1, Radiation, NOS method or source not specified=2,Radioactive implants=3,Radioisotopes=4)	Radiation sequence (Intraoperative radiation=0,Radiation after surgery=1, Radiation before and after surgery=2,Radiation prior to surgery=3, no=4)	Chemotherapy (1=yes, 0=no)	SEER cause-specific death classification (Alive or dead of other cause=0,Dead (attributable to this cancer dx)=1)	Vital status recode (study cutoff used)	Survival months	Treatment
22229131	0	1	2016	L	1	1	1	2	1	16	5	4	0	0	0	37	1
16645289	0	0	2015	L	1	1	1	2	1	16	5	4	1	0	0	50	1
36849573	0	0	2019	R	2	2	1	2	1	16	5	4	1	0	0	7	1
35159839	0	0	2009	L	1	1	1	1	1	16	5	4	0	0	0	120	1
62217368	0	0	2004	L	1	1	1	2	1	16	5	4	1	0	0	184	1
62868957	0	0	2016	L	1	1	1	1	1	16	5	4	0	0	0	46	1
22182642	0	1	2015	R	1	1	1	1	1	16	5	4	0	0	0	57	1
27202572	0	1	2011	L	2	2	1	3	1	16	5	4	0	0	0	106	1
22224049	0	0	2017	L	2	1	1	1	1	16	5	4	0	0	0	30	1
27761766	0	0	2017	L	1	1	1	1	1	16	5	4	0	0	0	32	1
35949254	0	0	2014	L	1	1	1	1	0	16	5	4	0	0	0	68	1
5748190	0	1	2014	L	1	1	1	1	1	16	5	4	0	0	1	9	1
22187215	0	1	2015	R	1	1	1	1	1	16	5	4	0	1	1	18	1
36376637	0	0	2016	L	1	1	1	1	1	16	5	4	0	0	0	43	1
34539046	0	0	2006	L	1	2	1	2	1	16	5	4	0	0	0	160	1
26866868	0	1	2006	R	2	1	1	3	1	16	5	4	0	0	1	91	1
22261119	0	0	2018	R	1	1	1	2	1	16	5	4	1	0	0	18	1
27810703	0	1	2018	L	1	2	1	1	1	16	5	4	1	0	0	19	1
27413092	0	1	2013	L	1	1	1	1	1	16	5	4	0	0	0	9	1
36907728	0	1	2019	L	1	2	1	2	1	15	5	4	0	0	0	10	1
24430332	0	1	2015	L	2	2	1	1	1	16	5	4	1	0	0	15	1
11232676	0	1	2017	L	1	1	1	1	1	16	5	4	0	0	0	27	1
5640571	0	1	2011	L	2	1	1	1	1	15	5	4	1	1	1	16	1
16601099	0	1	2014	L	1	1	1	3	1	16	5	4	0	0	0	62	1
62971081	0	0	2016	L	1	1	1	1	0	16	5	4	0	0	0	14	1
1436939	0	1	2017	L	1	1	1	1	1	16	5	4	0	0	0	33	1
16330462	0	1	2009	L	2	2	1	2	0	16	5	4	1	1	1	38	1
1415839	0	1	2016	L	1	1	1	2	1	16	5	4	0	0	0	46	1
50187121	0	1	2018	R	2	1	2	2	1	16	5	4	0	0	0	16	1
1355302	0	1	2014	L	1	1	1	3	0	16	5	4	0	0	0	60	1
37015085	0	0	2017	L	1	1	1	1	0	16	5	4	0	0	0	25	1
36118626	0	0	2015	L	1	1	1	1	1	16	5	4	0	0	0	56	1
1492932	0	1	2018	L	1	2	1	3	0	16	5	4	1	0	0	23	1
1147678	0	1	2009	L	1	1	1	3	1	16	5	4	0	0	0	121	1
16687683	0	0	2019	L	1	1	2	3	1	15	5	4	0	0	0	4	1
24456147	0	0	2017	L	2	1	1	1	0	16	5	4	0	0	0	24	1
55151729	0	0	2015	L	1	1	1	1	0	16	5	4	1	0	0	59	1
27540558	0	1	2015	L	1	1	1	3	0	16	5	4	0	0	0	59	1
1437963	0	1	2017	L	1	1	1	1	1	16	5	4	0	0	0	33	1
34715961	0	0	2007	L	1	2	1	3	0	16	5	4	0	0	0	155	1
26936579	0	1	2007	L	1	1	1	1	0	16	5	4	0	0	0	153	1
36725261	0	1	2018	L	1	1	1	3	1	16	5	4	0	0	0	21	1
50145032	0	0	2015	L	1	1	1	2	1	16	5	4	0	0	0	57	1
16662667	0	0	2016	L	1	1	1	1	0	16	5	4	0	0	0	46	1
34757413	0	1	2006	L	1	2	1	3	0	16	5	4	1	1	1	45	1
50349927	0	1	2019	L	1	2	1	2	0	16	5	4	1	0	0	7	1
50333860	0	1	2018	L	1	3	1	1	0	16	5	4	0	0	0	22	1
55161898	0	1	2011	L	1	1	1	3	0	16	5	4	0	0	0	37	1
35973038	0	0	2014	L	1	1	1	3	0	16	5	4	1	0	0	65	1
16193394	0	0	2005	L	1	1	1	3	0	16	5	4	0	0	0	168	1
14059649	0	1	2006	L	2	1	1	1	1	16	5	4	0	1	1	56	1
35888011	0	1	2013	L	1	1	1	3	0	16	5	4	0	0	0	79	1
47020463	0	1	2017	L	1	1	1	1	1	16	5	4	0	0	1	11	1
24367767	0	0	2013	L	1	1	1	1	1	16	5	4	1	0	0	76	1
34422362	0	0	2005	L	1	1	1	3	1	16	5	4	0	0	1	56	1
16329487	0	1	2009	L	1	1	1	1	1	16	5	4	1	0	0	129	1
16276842	0	1	2008	L	2	1	1	1	2	16	5	4	0	0	1	66	1
27012015	0	1	2008	L	2	1	1	1	0	16	5	4	1	0	0	139	1
27208114	0	1	2011	L	1	2	1	3	0	16	5	4	0	0	0	105	1
46603108	0	0	2012	L	1	2	2	1	0	16	5	4	0	1	1	19	1
36311418	0	1	2016	L	1	2	1	3	0	16	5	4	0	1	1	36	1
22179549	0	1	2015	L	1	3	1	3	1	16	5	4	1	0	0	56	1
23882061	0	1	2019	L	1	1	1	3	2	16	5	4	0	0	0	2	1
16470142	0	0	2012	L	1	1	1	3	1	16	5	4	0	1	1	73	1
49726820	0	1	2007	L	1	1	1	2	1	14	5	4	0	1	1	26	1
26666937	0	0	2009	L	2	1	2	1	1	16	5	4	0	0	1	8	1
16176459	0	0	2005	L	1	1	1	3	0	16	5	4	0	0	0	144	1
50016774	0	1	2011	L	1	1	1	1	1	16	5	4	0	1	1	33	1
62278417	0	0	2005	L	2	1	1	1	0	16	5	4	1	0	0	179	1
16498712	0	1	2012	L	1	1	1	1	0	16	5	4	0	0	0	91	1
62702951	0	1	2013	L	1	1	1	2	1	16	5	4	0	1	1	21	1
27477813	0	1	2014	L	1	1	1	1	1	16	5	4	1	1	1	41	1
26893033	0	1	2006	R	2	2	1	1	0	16	5	4	0	1	1	24	1
16808022	0	1	2018	L	1	1	1	3	0	16	5	4	0	0	0	12	1
16599829	0	1	2014	L	1	1	1	1	1	16	5	4	0	0	1	36	1
27288063	0	1	2011	L	1	1	1	3	1	15	5	4	0	0	0	99	1
27874224	0	1	2019	L	1	1	1	3	0	16	5	4	0	0	0	7	1
36644185	0	1	2018	L	1	1	1	1	0	16	5	4	0	0	0	22	1
27515382	0	1	2015	L	1	1	1	1	1	16	5	4	0	0	0	59	1
890458	0	1	2006	L	2	1	3	1	1	16	5	4	1	1	1	57	1
34580253	0	1	2006	L	2	1	1	1	0	16	5	4	1	1	1	3	1
55076686	0	1	2013	L	1	1	1	1	1	16	5	4	0	0	0	73	1
36174103	0	0	2015	L	1	1	1	1	1	16	5	4	0	0	0	24	1
11034318	0	0	2011	L	1	2	1	3	0	16	5	4	0	0	1	103	1
1153807	0	1	2010	L	1	2	1	2	0	16	5	4	1	0	0	119	1
35333430	0	1	2010	L	1	2	1	3	0	16	5	4	1	1	1	57	1
35742934	0	1	2011	L	1	2	1	1	1	15	5	4	0	0	1	29	1
16562716	0	0	2013	L	1	2	1	1	1	16	5	4	0	1	1	47	1
34719282	0	1	2007	L	2	2	1	1	1	16	5	4	0	1	1	11	1
62385969	0	1	2007	L	2	2	1	1	0	14	5	4	0	0	1	12	1
34873423	0	1	2008	L	1	2	1	1	0	16	5	4	1	1	1	36	1
55534171	0	0	2018	L	1	3	1	1	0	16	5	4	0	0	0	20	1
1292492	0	1	2013	L	1	1	1	1	1	16	5	4	0	0	0	81	1
54678642	0	1	2009	L	1	1	1	1	1	16	5	4	0	0	0	124	1
1191388	0	1	2011	L	1	1	1	2	1	16	5	4	0	1	1	69	1
55318944	0	0	2016	L	1	1	1	1	0	16	5	4	0	0	0	45	1
27461456	0	1	2014	R	2	1	1	1	1	16	5	4	0	1	1	43	1
27014887	0	1	2008	L	1	1	1	1	1	16	5	4	0	0	0	139	1
26839250	0	1	2005	L	1	1	1	3	0	15	5	4	0	0	0	169	1
36162066	0	1	2015	L	2	1	1	1	0	16	5	4	0	1	1	29	1
62730630	0	1	2013	L	2	1	1	1	0	16	5	4	1	1	1	11	1
9052617	0	0	2005	L	1	1	1	3	1	16	5	4	0	0	0	169	1
5518814	0	1	2008	L	2	1	1	1	1	16	5	4	1	1	1	14	1
928079	0	0	2008	L	1	2	2	3	0	16	5	4	0	1	1	64	1
24222716	0	1	2006	L	1	2	1	3	1	16	5	4	0	1	1	67	1
5504300	0	0	2007	R	2	2	1	1	1	15	5	4	1	0	1	135	1
47034961	0	1	2018	L	1	3	1	1	1	16	5	4	0	0	0	22	1
16530373	0	1	2013	L	1	1	1	1	0	16	5	4	0	1	1	50	1
15782107	0	0	2009	L	1	1	2	1	1	16	5	4	0	0	0	125	1
16542259	0	1	2013	L	2	1	1	2	1	16	5	4	0	0	0	76	1
35882931	0	1	2014	L	1	1	1	1	0	16	5	4	0	0	0	67	1
32185010	0	1	2019	L	1	1	2	1	0	16	5	4	0	0	0	1	1
36720691	0	1	2019	L	1	1	2	1	0	16	5	4	0	0	0	7	1
5547399	0	0	2009	L	2	1	1	1	1	16	5	4	0	0	0	100	1
50335018	0	1	2019	R	2	1	1	1	0	16	5	4	0	0	0	8	1
27511460	0	0	2009	L	1	1	1	1	0	16	5	4	0	0	0	129	1
55631608	0	1	2018	L	1	1	1	2	1	16	5	4	1	0	0	16	1
32923201	0	0	2008	L	1	1	2	3	0	16	5	4	0	0	1	35	1
62820671	0	1	2014	L	1	1	1	2	1	16	5	4	0	0	1	21	1
34497088	0	0	2005	L	1	1	1	3	0	15	5	4	0	0	0	171	1
34566106	0	1	2006	L	1	1	1	3	1	16	5	4	0	1	1	63	1
62549275	0	1	2010	L	1	1	2	1	1	16	5	4	1	0	0	119	1
1304925	0	1	2013	L	2	1	1	3	0	16	5	4	0	0	0	77	1
24426477	0	1	2016	L	1	1	1	1	0	16	5	4	0	0	0	43	1
27072620	0	0	2009	L	1	2	1	1	1	16	5	4	0	0	1	53	1
1216796	0	1	2011	L	1	2	1	3	0	16	5	4	0	0	0	98	1
55413311	0	0	2008	L	2	2	1	3	0	16	5	4	1	0	0	111	1
16601091	0	1	2014	L	2	2	1	2	0	16	5	4	1	1	1	7	1
35780662	0	1	2013	L	2	2	1	1	1	16	5	4	1	1	1	36	1
36104129	0	1	2014	L	1	2	1	1	1	16	5	4	1	1	1	13	1
5919663	0	1	2018	L	1	1	1	1	1	16	5	4	0	0	0	19	1
62856350	0	1	2015	L	2	1	1	1	1	16	5	4	1	0	1	31	1
55060652	0	1	2013	L	1	1	1	1	1	16	5	4	0	0	0	8	1
27699920	0	1	2017	L	2	1	1	1	0	16	5	4	1	0	0	4	1
34674058	0	1	2006	L	1	1	1	1	1	16	5	4	1	0	1	40	1
20124150	0	1	2004	L	2	1	1	2	1	16	5	4	1	1	1	29	1
21987221	0	1	2009	R	2	1	1	1	1	13	5	4	1	1	1	5	1
23881549	0	0	2019	L	1	1	1	3	0	16	5	4	0	0	0	11	1
5549449	0	0	2009	L	1	1	1	1	1	14	5	4	0	0	1	10	1
35470246	0	1	2011	L	2	1	1	1	0	16	5	4	1	1	1	27	1
9150298	0	1	2013	L	1	1	1	3	1	16	5	4	0	0	1	7	1
27459880	0	1	2014	L	1	1	1	1	0	16	5	4	0	0	1	16	1
36037678	0	1	2015	L	2	1	1	3	0	16	5	4	0	0	0	59	1
36175033	0	1	2015	R	2	1	1	1	0	16	5	4	1	0	0	47	1
34500705	0	0	2005	L	2	1	1	1	1	16	5	4	0	0	0	128	1
47054808	0	1	2018	L	1	1	1	1	1	16	5	4	0	1	1	5	1
16306929	0	1	2008	L	1	1	1	2	0	16	5	4	0	1	1	40	1
35189140	0	1	2009	L	1	1	1	1	0	16	5	4	0	0	1	25	1
14234989	0	1	2014	L	1	2	1	1	2	16	5	4	1	0	0	69	1
14147508	0	1	2011	L	1	2	1	1	0	16	5	4	0	0	0	106	1
63024205	0	1	2018	L	1	2	1	3	0	16	5	4	0	0	0	19	1
23871622	0	1	2007	L	1	2	1	3	0	16	5	4	0	0	1	62	1
35554394	0	1	2012	L	1	2	1	1	0	16	5	4	1	0	0	88	1
14083030	0	1	2007	L	2	2	1	1	0	16	5	4	0	0	1	15	1
62257480	0	1	2004	L	1	2	1	1	0	16	5	4	0	0	1	23	1
9077133	0	1	2007	L	1	2	1	3	1	16	5	4	0	0	0	150	1
34708226	0	1	2007	L	1	2	1	1	0	16	5	4	0	1	1	6	1
36713617	0	1	2018	R	2	2	1	1	0	16	5	4	1	0	0	20	1
14284639	0	1	2019	L	1	2	1	1	1	16	5	4	0	0	0	7	1
54032238	0	1	2005	L	1	3	2	3	0	16	5	4	0	0	0	173	1
35183965	0	0	2010	R	1	3	1	1	1	15	5	4	1	0	0	119	1
54427613	0	1	2007	L	1	1	1	1	0	15	5	4	0	0	1	4	1
1130630	0	1	2008	L	1	1	1	3	1	16	5	4	0	0	0	126	1
26609394	0	1	2015	L	1	1	1	1	1	16	5	4	0	0	0	58	1
23878862	0	0	2016	L	1	1	1	3	2	16	5	4	0	0	0	47	1
5481800	0	1	2007	R	2	1	1	2	1	16	5	4	0	1	1	16	1
36862269	0	1	2019	L	1	1	1	1	0	16	5	4	1	0	0	7	1
46638955	0	0	2013	L	2	1	2	1	0	16	5	4	0	1	1	4	1
16734963	0	1	2017	L	1	1	1	3	0	16	5	4	0	0	0	29	1
27267722	0	0	2011	R	2	1	1	1	1	16	5	4	0	0	0	100	1
14286655	0	1	2019	L	1	1	1	1	1	16	5	4	1	0	0	8	1
23993014	0	0	2007	L	1	1	1	1	1	16	5	4	0	1	1	41	1
1276248	0	1	2013	L	1	1	1	1	0	16	5	4	0	0	1	19	1
34626349	0	1	2006	L	1	1	1	1	0	16	5	4	0	1	1	78	1
46756555	0	0	2012	L	1	1	1	1	0	16	5	4	0	0	0	87	1
36287097	0	1	2016	L	1	1	1	1	1	16	5	4	1	1	1	19	1
16288644	0	0	2008	L	1	1	1	1	0	16	5	4	0	1	1	9	1
16493700	0	1	2012	L	2	1	1	1	2	16	5	4	0	0	1	26	1
35668472	0	1	2012	L	2	1	1	1	1	16	5	4	1	0	0	84	1
27607085	0	1	2016	L	2	1	1	3	0	16	5	4	0	0	0	43	1
16523466	0	1	2013	L	2	1	1	1	1	16	5	4	0	0	1	79	1
35104422	0	1	2009	L	1	1	1	3	0	16	5	4	0	1	1	61	1
22122542	0	1	2013	L	1	1	1	2	0	16	5	4	0	1	1	37	1
36134464	0	1	2015	L	2	1	1	1	1	16	5	4	1	0	0	54	1
24436487	0	1	2016	L	1	1	1	3	0	16	5	4	0	0	0	42	1
16754769	0	1	2017	L	1	1	1	3	0	15	5	4	0	0	0	24	1
5929206	0	1	2019	L	1	1	1	1	2	16	5	4	1	0	0	7	1
5536144	0	1	2008	L	1	1	1	1	1	16	5	4	0	0	1	34	1
5495339	0	1	2007	R	2	1	1	1	1	16	5	4	1	1	1	8	1
16460620	0	1	2011	L	1	1	1	3	0	16	5	4	1	1	1	11	1
62321140	0	1	2006	L	2	2	1	1	1	16	5	4	0	1	1	3	1
35225985	0	1	2011	L	2	2	1	1	0	16	5	4	1	1	1	23	1
5735147	0	1	2014	L	1	2	1	3	0	16	5	4	1	0	0	65	1
55352845	0	0	2016	L	1	2	1	2	1	16	5	4	1	0	0	37	1
27297192	0	1	2012	R	2	2	1	1	0	16	5	4	0	0	1	9	1
20048475	0	1	2005	L	2	2	1	1	0	16	5	4	1	1	1	8	1
9107971	0	1	2011	L	1	2	1	1	1	16	5	4	0	1	1	29	1
35189505	0	0	2010	L	1	2	1	1	1	16	5	4	1	0	0	119	1
16151079	0	0	2004	R	2	2	1	1	0	16	5	4	0	0	1	102	1
34561288	0	1	2006	L	1	2	1	1	0	16	5	4	0	1	1	33	1
46375284	0	1	2004	L	1	2	1	1	1	16	5	4	0	1	1	4	1
36057226	0	1	2014	L	2	2	1	1	1	16	5	4	1	1	1	13	1
1305655	0	1	2013	L	1	3	1	1	1	16	5	4	1	0	0	73	1
20132317	0	1	2006	L	1	3	1	1	0	16	5	4	0	0	0	157	1
62298590	0	1	2004	R	1	3	1	3	1	16	5	4	0	1	1	8	1
62370767	0	1	2007	L	1	3	1	2	1	16	5	4	0	1	1	7	1
46807871	0	1	2013	L	1	1	1	3	0	16	5	4	0	0	0	74	1
35559781	0	1	2012	L	1	1	1	1	0	16	5	4	0	1	1	88	1
5749114	0	0	2014	L	1	1	1	1	1	16	5	4	0	0	0	65	1
35038270	0	1	2009	L	1	1	1	1	0	13	5	4	1	1	1	89	1
14132689	0	1	2010	L	1	1	1	1	0	16	5	4	1	1	1	54	1
16421629	0	0	2011	L	1	1	1	1	1	16	5	4	0	0	1	9	1
16667478	0	1	2016	L	1	1	1	3	0	16	5	4	0	0	0	45	1
27544072	0	1	2015	L	1	1	1	3	0	16	5	4	0	0	0	51	1
49885159	0	1	2010	L	1	1	1	1	0	16	5	4	0	1	1	14	1
35049422	0	1	2006	L	1	1	1	1	0	16	5	4	0	1	1	31	1
5580341	0	1	2008	L	2	1	1	1	0	16	5	4	0	1	1	18	1
1143865	0	1	2009	L	1	1	1	3	0	16	5	4	0	1	1	56	1
27363871	0	1	2012	L	1	1	1	1	1	16	5	4	0	1	1	24	1
1357649	0	1	2015	L	1	1	1	3	2	16	5	4	1	0	0	58	1
24417549	0	1	2015	R	2	1	1	1	0	16	5	4	1	0	0	58	1
14056312	0	1	2006	L	1	1	1	1	0	16	5	4	0	1	1	5	1
55162915	0	1	2015	L	1	1	1	1	1	16	5	4	0	0	1	24	1
20311663	0	1	2016	L	2	1	1	1	1	16	5	4	0	0	1	14	1
36369545	0	0	2017	L	1	1	1	3	1	16	5	4	1	0	0	35	1
16314791	0	1	2008	L	1	1	1	1	0	16	5	4	1	1	1	74	1
9201247	0	1	2015	L	1	1	1	3	0	16	5	4	0	1	1	44	1
46978631	0	1	2016	L	1	1	1	1	1	16	5	4	0	0	0	37	1
47061681	0	0	2018	L	1	1	1	1	0	16	5	4	0	0	0	14	1
16749039	0	0	2017	L	1	1	1	3	0	16	5	4	0	0	0	25	1
26805957	0	1	2005	L	1	1	1	1	1	16	5	4	0	1	1	118	1
27216816	0	1	2009	L	2	1	1	1	1	16	5	4	0	1	1	32	1
16527387	0	1	2011	L	1	1	1	3	1	16	5	4	0	0	0	99	1
36391615	0	1	2017	L	1	1	1	1	1	16	5	4	0	0	0	34	1
34541665	0	1	2006	L	2	1	1	1	1	16	5	4	1	1	1	18	1
5521626	0	1	2008	L	2	1	1	1	1	16	5	4	0	1	1	41	1
27125281	0	1	2009	L	1	1	1	1	1	16	5	4	1	0	0	124	1
55053296	0	1	2013	L	1	1	1	2	2	16	5	4	0	0	1	53	1
34468155	0	1	2005	L	2	1	1	1	0	16	5	4	0	1	1	16	1
1260138	0	1	2012	L	1	1	1	1	1	16	5	4	0	0	0	85	1
27088588	0	1	2004	L	1	1	1	3	0	16	5	4	0	1	1	96	1
1047015	0	1	2006	L	1	1	1	1	0	16	5	4	0	0	0	57	1
1229336	0	1	2016	L	1	1	2	1	1	16	5	4	0	0	0	40	1
21901250	0	1	2004	L	1	2	1	1	1	16	5	4	0	0	1	57	1
34167556	0	1	2004	L	1	2	1	1	1	16	5	4	0	1	1	27	1
54412915	0	1	2005	L	1	2	1	1	0	16	5	4	1	0	1	3	1
27075659	0	1	2008	L	1	2	1	3	0	16	5	4	0	0	0	137	1
46714700	0	1	2011	L	1	2	1	1	1	16	5	4	1	0	1	52	1
1321376	0	1	2014	R	1	2	1	3	1	16	5	4	0	0	0	69	1
46963255	0	1	2016	R	2	2	1	1	1	16	5	4	0	0	0	40	1
55038716	0	1	2013	L	1	2	1	1	0	15	5	4	1	1	1	24	1
15978512	0	0	2004	L	1	2	2	1	1	16	5	4	0	1	1	7	1
35130206	0	0	2009	L	2	2	1	1	1	16	5	4	0	0	0	122	1
54789965	0	1	2010	L	1	2	1	1	2	16	5	4	1	1	1	47	1
35787278	0	1	2013	R	2	2	1	1	1	16	5	4	0	1	1	15	1
34672013	0	1	2007	L	1	2	1	1	1	16	5	4	0	1	1	20	1
54878311	0	1	2011	L	1	2	1	2	1	16	5	4	0	1	1	101	1
27778449	0	1	2018	L	2	2	1	1	0	16	5	4	0	0	0	17	1
46928593	0	1	2016	L	1	2	1	1	1	16	5	4	0	1	1	7	1
55444673	0	1	2017	L	1	2	1	1	2	16	5	4	1	0	0	5	1
947247	0	1	2004	L	1	2	1	3	1	16	5	4	0	1	1	16	1
35750935	0	1	2013	R	2	2	1	1	1	16	5	4	0	1	1	34	1
35286656	0	1	2010	L	1	2	1	1	0	16	5	4	0	0	1	67	1
46405684	0	1	2005	L	2	2	1	1	1	16	5	4	0	1	1	15	1
26896021	0	1	2006	L	1	2	1	1	1	16	5	4	0	1	1	8	1
55208273	0	1	2014	L	2	1	1	1	1	16	5	4	1	0	1	16	1
49367681	0	0	2017	R	2	1	2	1	1	16	5	4	0	1	1	13	1
5600927	0	1	2009	L	1	1	1	1	0	16	5	4	1	1	1	35	1
62706339	0	1	2010	L	1	1	1	1	0	16	5	4	0	0	0	112	1
36711241	0	0	2019	L	1	1	1	1	1	16	5	4	0	0	0	11	1
36113331	0	0	2014	L	1	1	1	1	0	16	5	4	1	0	0	60	1
15670526	0	1	2008	L	1	1	3	1	1	16	5	4	0	0	0	134	1
9134582	0	1	2012	L	1	1	1	1	1	16	5	4	0	1	1	33	1
55187375	0	1	2012	L	1	1	1	3	0	16	5	4	1	0	0	87	1
46978657	0	1	2016	L	2	1	1	1	0	16	5	4	1	0	0	36	1
5480157	0	1	2007	R	2	1	1	1	0	16	5	4	0	0	1	114	1
5933799	0	1	2019	L	1	1	1	1	1	16	5	4	0	0	0	1	1
5456906	0	1	2006	L	2	1	1	1	1	16	5	4	0	1	1	37	1
27090203	0	1	2012	L	1	1	2	1	1	16	5	4	0	0	0	90	1
46863699	0	1	2014	L	1	1	1	1	1	16	5	4	1	1	1	58	1
1285177	0	1	2013	L	2	1	1	1	0	16	5	4	0	0	0	79	1
24239949	0	1	2007	L	2	1	1	3	0	16	5	4	0	1	1	11	1
35821770	0	1	2012	L	1	1	1	1	1	16	5	4	0	1	1	56	1
35871493	0	0	2013	L	1	1	1	1	0	16	5	4	1	0	0	82	1
36174053	0	1	2015	L	1	1	1	1	0	16	5	4	0	0	0	51	1
16760722	0	0	2018	L	1	1	1	1	1	16	5	4	0	0	0	23	1
47045245	0	1	2018	L	1	1	1	2	1	14	5	4	0	0	0	19	1
1027152	0	0	2006	L	2	1	1	2	0	16	5	4	0	0	0	157	1
5883581	0	1	2017	L	1	1	1	2	1	16	5	4	1	0	0	32	1
1109936	0	1	2008	R	2	1	1	1	1	16	5	4	0	0	1	7	1
34948315	0	0	2008	L	1	1	1	1	0	16	5	4	0	0	0	139	1
1570296	0	1	2019	L	2	1	1	1	0	16	5	4	0	0	0	2	1
35033146	0	1	2009	L	1	1	1	1	0	16	5	4	0	0	0	129	1
27478182	0	1	2011	L	2	1	1	1	1	15	5	4	1	1	1	45	1
5673376	0	0	2012	L	1	1	1	2	1	16	5	4	1	0	1	16	1
24418958	0	1	2016	L	1	1	1	3	0	16	5	4	1	0	0	46	1
11291192	0	1	2018	L	1	1	1	2	0	16	5	4	1	0	0	19	1
16218559	0	1	2006	L	1	1	1	2	1	16	5	4	0	0	1	45	1
35316221	0	1	2010	L	1	1	1	1	0	16	5	4	1	1	1	87	1
27758227	0	1	2018	R	2	1	1	1	1	16	5	4	1	0	0	7	1
46599727	0	1	2009	L	2	1	1	1	0	16	5	4	0	0	1	19	1
27357481	0	1	2013	L	2	1	1	3	1	16	5	4	0	0	0	82	1
16169268	0	1	2005	R	2	1	1	1	0	16	5	4	0	0	1	27	1
35388749	0	1	2011	L	1	1	1	1	1	16	5	4	1	0	0	107	1
1304771	0	1	2013	L	1	1	1	1	1	16	5	4	0	0	0	58	1
46558729	0	1	2008	L	2	1	1	1	1	16	5	4	0	0	0	137	1
9046285	0	1	2004	R	2	2	1	3	0	16	5	4	1	1	1	3	1
46603701	0	1	2009	L	1	2	1	2	1	16	5	4	0	1	1	53	1
54743453	0	1	2009	L	1	2	1	3	0	16	5	4	0	1	1	18	1
27314210	0	0	2012	L	1	2	1	1	0	16	5	4	0	0	0	89	1
5727967	0	1	2013	L	1	2	1	1	1	16	5	4	1	0	1	18	1
36311414	0	1	2016	L	1	2	1	1	1	16	5	4	0	0	1	1	1
27774739	0	1	2018	L	1	2	1	3	0	16	5	4	1	1	1	15	1
34755578	0	1	2007	L	1	2	1	1	0	16	5	4	1	0	1	44	1
1259524	0	0	2011	R	2	2	1	1	2	16	5	4	0	0	1	15	1
11263280	0	1	2018	L	1	2	1	3	1	16	5	4	0	1	1	13	1
34531838	0	1	2006	L	1	2	1	1	1	16	5	4	1	1	1	22	1
27071279	0	0	2009	L	1	2	1	3	0	16	5	4	0	0	0	131	1
34944970	0	1	2008	L	1	2	1	1	0	16	5	4	0	1	1	23	1
27408488	0	0	2013	L	1	2	1	1	1	16	5	4	0	0	1	54	1
16597320	0	1	2014	L	1	2	1	1	1	16	5	4	1	0	0	64	1
1110061	0	1	2008	L	2	2	1	1	0	13	5	4	0	0	1	119	1
14222232	0	1	2015	R	2	2	1	1	1	16	5	4	1	1	1	7	1
34895765	0	1	2008	L	1	2	1	1	0	16	5	4	0	0	0	137	1
1463037	0	0	2017	L	2	2	1	1	0	16	5	4	1	0	0	26	1
55572174	0	1	2019	L	1	2	1	3	0	16	5	4	1	0	0	7	1
34340279	0	1	2004	L	1	2	1	2	0	16	5	4	1	1	1	16	1
1028121	0	0	2006	R	2	2	1	2	1	16	5	4	1	1	1	11	1
35214939	0	1	2009	L	2	2	1	1	0	16	5	4	0	0	1	22	1
55604612	0	1	2018	R	2	2	1	1	0	16	5	4	1	0	0	13	1
34754926	0	1	2007	L	2	2	1	2	0	16	5	4	0	1	1	16	1
27308471	0	1	2012	R	2	2	1	1	1	16	5	4	1	1	1	41	1
14211984	0	1	2015	L	1	2	1	1	1	16	5	4	1	0	0	50	1
35289404	0	1	2010	L	1	2	1	1	1	16	5	4	1	0	0	111	1
36704686	0	1	2019	L	1	2	1	1	0	16	5	4	0	0	0	10	1
36166881	0	1	2014	L	1	3	1	2	0	15	5	4	0	0	0	63	1
36436657	0	1	2017	L	1	3	1	1	1	16	5	4	0	1	1	32	1
11099339	0	1	2011	L	2	1	1	1	0	16	5	4	1	1	1	31	1
1318863	0	1	2013	L	1	1	1	3	1	16	5	4	0	0	0	75	1
24358472	0	0	2013	L	1	1	1	1	2	16	5	4	0	1	1	59	1
16675084	0	0	2016	L	1	1	1	3	0	16	5	4	0	0	0	43	1
27706266	0	1	2017	L	1	1	1	1	2	16	5	4	0	0	1	13	1
5950473	0	1	2019	R	2	1	1	1	1	16	5	4	0	0	0	1	1
62245204	0	1	2005	L	1	1	1	2	0	16	5	4	0	1	1	86	1
1454408	0	1	2017	L	2	1	1	1	0	16	5	4	0	0	0	29	1
34679224	0	1	2006	L	2	1	1	1	0	13	5	4	0	1	1	79	1
9107543	0	1	2010	R	1	1	1	1	1	16	5	4	0	0	1	30	1
16501299	0	1	2012	L	1	1	1	3	0	16	5	4	1	0	0	89	1
36553661	0	1	2017	L	1	1	1	1	1	16	5	4	0	0	0	30	1
55493539	0	1	2018	R	1	1	1	1	0	16	5	4	1	0	0	22	1
14077465	0	1	2005	L	1	1	1	1	0	16	5	4	0	1	1	22	1
54454085	0	1	2006	L	2	1	1	2	0	16	5	4	0	0	0	166	1
9179749	0	1	2015	L	1	1	1	3	0	16	5	4	0	0	0	51	1
11219380	0	1	2015	L	1	1	1	3	0	16	5	4	0	0	0	53	1
46945541	0	0	2016	L	2	1	1	1	0	16	5	4	0	0	0	43	1
34333052	0	1	2004	L	1	1	1	1	0	16	5	4	0	1	1	11	1
35190343	0	0	2009	R	2	1	1	1	0	16	5	4	0	1	1	38	1
1494479	0	1	2018	L	1	1	1	3	0	16	5	4	0	0	0	20	1
36833237	0	1	2019	L	1	1	1	1	1	16	5	4	0	0	0	11	1
16120864	0	1	2004	L	1	1	1	1	1	16	5	4	0	0	1	6	1
24340423	0	1	2006	L	2	1	1	3	0	16	5	4	0	0	0	156	1
21965085	0	0	2013	L	1	1	2	2	1	16	5	4	0	0	0	77	1
35987475	0	0	2013	L	1	1	1	1	0	16	5	4	0	0	1	56	1
55185694	0	1	2015	L	1	1	1	1	1	16	5	4	1	1	1	41	1
5819957	0	1	2016	L	1	1	1	1	0	16	5	4	0	0	0	3	1
5850971	0	1	2016	L	1	1	1	1	1	16	5	4	0	0	0	38	1
36393690	0	1	2016	L	1	1	1	3	0	16	5	4	1	1	1	20	1
27851772	0	0	2019	L	1	1	1	1	0	16	5	4	0	0	0	1	1
16489788	0	1	2012	L	1	1	1	3	0	16	5	4	0	1	1	32	1
1376029	0	1	2015	L	1	1	1	3	0	16	5	4	1	0	0	38	1
5930898	0	1	2019	L	1	1	1	1	1	16	5	4	0	0	0	10	1
55672341	0	1	2019	L	1	1	1	1	1	16	5	4	1	0	0	2	1
1051138	0	1	2007	L	1	1	1	1	1	16	5	4	0	1	1	68	1
16667876	0	1	2016	L	1	1	1	1	1	16	5	4	0	1	1	26	1
63133223	0	1	2019	L	1	1	1	1	1	16	5	4	1	0	0	4	1
54575922	0	1	2008	L	1	1	1	1	0	16	5	4	1	0	1	107	1
1228307	0	1	2011	L	2	1	1	1	1	16	5	4	1	0	0	98	1
46886180	0	1	2015	L	2	1	1	1	0	16	5	4	0	1	1	14	1
62979429	0	1	2017	R	2	1	1	2	1	16	5	4	0	0	0	30	1
63152534	0	0	2019	L	1	1	1	1	1	16	5	4	1	0	0	1	1
16494667	0	1	2012	L	1	1	1	1	0	16	5	4	0	0	1	14	1
5782360	0	1	2015	L	1	1	1	1	1	16	5	4	0	0	0	49	1
34862760	0	1	2007	L	1	1	1	1	0	16	5	4	0	1	1	28	1
20210780	0	1	2009	L	1	1	1	1	1	16	5	4	1	1	1	28	1
16431328	0	1	2011	L	1	1	1	2	1	15	5	4	0	0	1	16	1
5802464	0	1	2015	L	1	1	1	1	1	16	5	4	0	0	1	51	1
36266506	0	1	2016	L	1	1	1	1	1	16	5	4	1	0	0	42	1
36515077	0	1	2017	L	1	1	1	1	0	16	5	4	0	0	0	32	1
16457854	0	0	2011	R	2	1	1	1	0	16	5	4	0	0	0	96	1
27349962	0	1	2013	L	1	1	1	1	1	16	5	4	0	1	1	74	1
36130588	0	1	2015	L	1	1	1	3	0	16	5	4	1	0	0	54	1
5202262	0	1	2007	L	2	1	2	2	1	16	5	4	0	0	1	28	1
35148082	0	1	2009	R	2	1	1	1	0	15	5	4	1	1	1	6	1
1387053	0	0	2015	L	1	1	1	1	0	16	5	4	1	0	0	56	1
36208691	0	1	2015	L	1	1	1	1	1	16	5	4	0	1	1	49	1
9107966	0	0	2011	L	1	1	1	3	1	16	5	4	0	1	1	24	1
35898469	0	1	2014	R	2	1	1	1	0	16	5	4	1	0	1	31	1
34530731	0	0	2005	L	1	1	1	1	0	16	5	4	0	0	1	20	1
36007896	0	1	2015	L	2	1	1	1	1	16	5	4	1	1	1	9	1
27732109	0	1	2017	L	2	1	1	3	0	16	5	4	1	0	0	29	1
46645294	0	1	2006	L	1	2	1	1	1	16	5	4	0	1	1	34	1
54309500	0	0	2006	L	1	2	2	1	0	16	5	4	0	0	0	67	1
49828548	0	0	2009	L	2	2	1	2	1	16	5	4	0	0	0	129	1
35289674	0	1	2010	L	1	2	1	3	0	16	5	4	1	1	1	17	1
14151906	0	1	2011	L	1	2	1	1	0	16	5	4	0	1	1	15	1
36137170	0	1	2015	R	2	2	1	3	0	16	5	4	0	0	0	52	1
1080208	0	1	2008	L	1	2	1	1	1	16	5	4	0	0	1	26	1
49877832	0	1	2010	L	1	2	1	2	0	16	5	4	0	1	1	47	1
14218126	0	1	2015	L	1	2	1	3	1	16	5	4	1	0	0	51	1
36267728	0	1	2015	L	1	2	1	1	2	16	5	4	1	1	1	41	1
36273572	0	0	2016	L	1	2	1	3	0	16	5	4	0	0	0	40	1
62312156	0	1	2005	L	1	2	1	1	1	16	5	4	1	0	0	170	1
27792306	0	1	2017	L	1	2	1	1	1	16	5	4	0	1	1	25	1
34713680	0	1	2007	R	2	2	1	3	1	15	5	4	1	1	1	35	1
11172244	0	1	2015	L	1	2	1	2	1	16	5	4	1	0	0	53	1
46741714	0	1	2012	L	1	2	1	1	0	16	5	4	0	1	1	26	1
46751536	0	1	2012	R	2	2	1	1	1	15	5	4	1	1	1	38	1
9063910	0	1	2006	L	1	2	1	2	1	16	5	4	0	1	1	96	1
35222472	0	1	2010	L	2	2	1	1	1	16	5	4	0	1	1	15	1
16319785	0	0	2008	L	2	2	1	3	0	16	5	4	1	0	0	132	1
36208152	0	0	2016	R	1	2	1	3	0	16	5	4	1	0	0	46	1
5388477	0	1	2004	L	1	2	1	3	0	16	5	4	0	1	1	15	1
34614762	0	1	2006	R	2	2	1	1	1	16	5	4	1	1	1	29	1
62453200	0	1	2008	L	1	2	1	1	1	16	5	4	1	1	1	51	1
35400545	0	0	2011	L	1	2	1	1	1	16	5	4	1	1	1	14	1
16216845	0	1	2006	L	1	2	1	3	1	16	5	4	0	1	1	42	1
34043293	0	0	2007	L	1	2	2	1	1	16	5	4	1	1	1	80	1
36646876	0	0	2018	L	1	2	1	1	1	16	5	4	1	0	0	15	1
46496520	0	1	2007	L	1	2	1	1	0	16	5	4	0	0	0	153	1
9089815	0	0	2008	L	2	2	1	1	1	16	5	4	0	1	1	5	1
55184764	0	0	2014	R	1	2	1	1	0	16	5	4	1	0	0	60	1
16120793	0	1	2004	L	1	2	1	1	1	15	5	4	0	1	1	18	1
34290179	0	1	2004	L	1	2	1	1	1	16	5	4	1	0	0	180	1
34371838	0	1	2004	L	1	3	1	1	0	16	5	4	0	1	1	13	1
34777424	0	1	2007	L	1	3	1	1	1	15	5	4	0	1	1	4	1
34784945	0	1	2004	L	1	1	1	2	0	16	5	4	0	0	1	103	1
14083355	0	1	2007	R	2	1	1	1	0	16	5	4	0	1	1	74	1
16564561	0	1	2014	L	1	1	1	3	0	16	5	4	0	0	0	20	1
54648500	0	1	2009	L	2	1	1	2	2	16	5	4	0	0	0	131	1
16717969	0	1	2017	L	1	1	1	2	0	16	5	4	0	0	0	33	1
34770551	0	1	2007	R	2	1	1	1	0	16	5	4	0	1	1	5	1
50082583	0	0	2014	L	1	1	1	2	0	16	5	4	0	0	0	70	1
5832196	0	1	2016	L	1	1	1	1	1	16	5	4	0	0	0	43	1
9191937	0	1	2016	R	1	1	1	3	1	16	5	4	0	0	0	47	1
14223446	0	1	2016	L	1	1	1	1	1	16	5	4	1	0	0	43	1
46603666	0	1	2009	L	1	1	1	1	1	16	5	4	0	1	1	14	1
1399072	0	0	2015	L	1	1	1	3	0	16	5	4	0	0	0	53	1
1489831	0	1	2018	L	1	1	1	3	0	16	5	4	0	0	0	23	1
50272991	0	1	2018	L	1	1	1	1	0	16	5	4	0	0	0	17	1
16725624	0	1	2017	L	1	1	1	1	1	16	5	4	0	1	1	15	1
54487318	0	1	2007	L	1	1	1	1	1	16	5	4	0	1	1	20	1
16402709	0	1	2010	L	1	1	1	1	0	16	5	4	1	1	1	74	1
5671674	0	0	2012	L	1	1	1	1	1	16	5	4	0	0	0	93	1
16485163	0	1	2012	L	1	1	1	1	0	16	5	4	0	1	1	21	1
55149235	0	1	2014	L	2	1	1	1	2	16	5	4	1	1	1	19	1
47040710	0	1	2018	R	2	1	1	1	1	16	5	4	0	1	1	1	1
967063	0	0	2005	L	1	1	1	1	1	16	5	4	0	1	1	27	1
16276821	0	1	2007	R	2	1	1	3	1	16	5	4	0	1	1	39	1
54448635	0	1	2007	L	1	1	1	1	1	16	5	4	0	0	1	11	1
9089069	0	1	2008	L	1	1	1	3	0	16	5	4	0	1	1	110	1
34839195	0	1	2008	L	1	1	1	1	1	16	5	4	0	1	1	4	1
11118557	0	0	2014	L	1	1	1	1	1	16	5	4	1	0	1	48	1
35943818	0	1	2014	L	1	1	1	1	0	16	5	4	0	1	1	14	1
36153516	0	0	2015	L	1	1	1	1	1	16	5	4	0	1	1	26	1
11214140	0	1	2017	L	1	1	1	1	0	16	5	4	0	0	1	14	1
36534371	0	1	2017	L	1	1	1	3	0	16	5	4	0	0	0	28	1
47009677	0	1	2017	L	1	1	1	1	1	16	5	4	0	0	1	20	1
16274147	0	0	2007	L	2	1	1	1	0	15	5	4	0	1	1	5	1
35640168	0	0	2012	L	1	1	1	3	1	16	5	4	0	0	1	17	1
35827627	0	1	2012	L	1	1	1	1	0	16	5	4	0	0	0	88	1
62761704	0	1	2013	L	1	1	1	1	0	16	5	4	0	1	1	32	1
16534644	0	1	2013	L	1	1	1	1	1	16	5	4	0	0	0	77	1
36634875	0	1	2018	L	1	1	1	1	0	16	5	4	0	1	1	8	1
36676944	0	1	2018	L	1	1	1	1	0	16	5	4	0	0	0	17	1
5644718	0	1	2011	L	1	1	1	1	0	16	5	4	0	0	0	98	1
1292494	0	0	2013	L	1	1	1	1	1	16	5	4	0	1	1	52	1
16631976	0	1	2015	L	1	1	1	1	1	16	5	4	0	0	0	57	1
50149759	0	1	2016	R	2	1	1	1	0	16	5	4	0	1	1	16	1
47076809	0	0	2019	R	2	1	1	1	0	16	5	4	0	0	0	7	1
55604581	0	1	2019	R	1	1	1	1	0	16	5	4	1	0	0	9	1
16132971	0	1	2004	L	1	1	1	1	1	15	5	4	0	0	1	53	1
16184376	0	0	2005	L	2	1	1	1	0	16	5	4	0	0	0	172	1
21924104	0	1	2006	L	2	1	1	2	1	16	5	4	0	1	1	10	1
26999746	0	1	2008	L	1	1	1	1	1	16	5	4	0	0	1	31	1
54627177	0	1	2009	L	1	1	1	1	1	15	5	4	0	1	1	5	1
35285314	0	1	2010	L	1	1	1	1	0	16	5	4	0	1	1	61	1
810999	0	1	2005	L	1	1	2	3	0	16	5	4	0	0	1	28	1
9063863	0	1	2006	L	1	1	1	3	1	16	5	4	0	1	1	6	1
34626311	0	0	2006	R	2	1	1	1	1	16	5	4	0	1	1	13	1
16555069	0	1	2013	L	1	1	1	1	1	16	5	4	0	1	1	15	1
34479024	0	1	2005	L	1	1	1	3	0	16	5	4	1	0	1	10	1
16191036	0	1	2008	L	1	1	2	1	1	16	5	4	0	1	1	59	1
14100096	0	0	2009	L	2	1	1	1	1	16	5	4	1	1	1	38	1
54453035	0	1	2012	L	2	1	2	1	0	16	5	4	0	1	1	17	1
62945726	0	1	2016	L	1	1	1	1	1	16	5	4	0	1	1	24	1
36741538	0	1	2018	L	1	1	1	1	1	16	5	4	0	0	0	18	1
26758720	0	1	2004	R	2	2	1	1	1	16	5	4	1	1	1	20	1
14059553	0	1	2006	L	1	2	1	3	2	16	5	4	0	1	1	8	1
1034767	0	1	2012	L	2	2	3	1	1	16	5	4	0	1	1	30	1
1246925	0	1	2012	L	1	2	1	1	1	16	5	4	0	1	1	15	1
16501155	0	0	2012	L	2	2	1	1	1	16	5	4	1	0	0	86	1
35775050	0	1	2013	L	1	2	1	1	0	16	5	4	0	0	1	12	1
36738912	0	1	2019	L	1	2	1	1	1	16	5	4	0	0	0	10	1
37078670	0	1	2019	L	1	2	1	1	0	16	5	4	1	0	0	4	1
990325	0	1	2005	L	1	2	1	3	0	16	5	4	0	0	0	20	1
50104634	0	1	2013	L	1	2	1	2	1	16	5	4	1	0	0	76	1
1326346	0	1	2014	L	2	2	1	1	1	16	5	4	1	1	1	41	1
14242550	0	1	2016	L	1	2	1	1	2	16	5	4	1	0	0	40	1
22187994	0	0	2016	L	1	2	1	3	0	16	5	4	1	1	1	20	1
24421498	0	1	2016	L	1	2	1	1	1	16	5	4	1	0	0	44	1
35956878	0	0	2014	L	1	2	1	3	1	16	5	4	0	1	1	16	1
24414234	0	1	2015	L	1	2	1	1	1	14	5	4	0	0	0	48	1
20211024	0	1	2010	R	2	2	1	1	1	16	5	4	1	0	1	43	1
47034068	0	1	2018	R	2	2	1	1	1	16	5	4	1	1	1	8	1
16215773	0	0	2006	L	1	2	1	1	1	16	5	4	0	1	1	76	1
54359287	0	1	2006	L	1	2	1	1	1	16	5	4	0	1	1	33	1
9134465	0	0	2012	L	1	2	1	3	0	16	5	4	0	0	0	92	1
27525711	0	1	2014	L	1	2	1	1	1	16	5	4	0	0	0	64	1
34459995	0	1	2005	R	2	2	1	1	1	16	5	4	1	0	1	12	1
16246361	0	1	2007	L	2	2	1	3	1	15	5	4	0	1	1	30	1
54593212	0	1	2008	R	2	2	1	3	0	16	5	4	1	0	0	133	1
27174980	0	1	2010	L	2	2	1	1	0	16	5	4	0	0	1	20	1
35907554	0	0	2014	L	1	2	1	1	1	16	5	4	0	0	0	69	1
10907069	0	1	2007	L	1	2	1	1	0	16	5	4	1	0	1	10	1
35106597	0	1	2014	L	1	2	2	1	1	16	5	4	1	0	0	64	1
20407981	0	1	2019	L	1	2	1	3	0	16	5	4	0	0	0	1	1
46482396	0	1	2006	L	1	2	1	1	0	16	5	4	0	1	1	4	1
5367686	0	1	2004	L	1	2	1	1	1	16	5	4	0	1	1	20	1
16159495	0	1	2005	L	1	2	1	2	0	16	5	4	0	1	1	7	1
62774925	0	1	2014	R	2	2	1	1	0	16	5	4	1	1	1	39	1
46869125	0	1	2015	L	1	3	1	1	1	16	5	4	1	1	1	11	1
46973512	0	1	2017	L	2	3	2	1	0	14	5	4	0	0	1	6	1
54669258	0	1	2009	L	1	1	1	1	0	16	5	4	0	0	1	40	1
5614219	0	1	2010	L	1	1	1	1	1	16	5	4	0	1	1	42	1
62601868	0	0	2011	L	1	1	1	1	1	16	5	4	0	1	1	12	1
5801962	0	1	2015	L	1	1	1	1	0	16	5	4	0	0	0	57	1
36278866	0	0	2016	L	1	1	1	3	2	16	5	4	0	0	0	42	1
16576354	0	0	2014	L	1	1	1	2	0	16	5	4	0	0	0	66	1
16758628	0	0	2018	L	1	1	1	3	1	16	5	4	0	0	0	23	1
54656173	0	0	2009	L	1	1	1	1	0	16	5	4	0	0	0	20	1
36100487	0	1	2015	L	1	1	1	1	0	16	5	4	1	0	0	52	1
11184913	0	1	2016	L	1	1	1	1	1	16	5	4	1	0	0	41	1
5584008	0	1	2010	L	2	1	1	1	1	16	5	4	0	0	0	119	1
62601581	0	1	2010	L	1	1	1	1	0	16	5	4	0	1	1	27	1
35929012	0	0	2013	L	1	1	1	3	1	16	5	4	0	0	0	73	1
16607980	0	1	2015	L	1	1	1	1	1	16	5	4	0	0	0	59	1
36623286	0	0	2018	L	1	1	1	1	1	16	5	4	0	0	0	17	1
62264467	0	1	2008	L	1	1	2	1	0	16	5	4	0	1	1	10	1
16505803	0	0	2012	L	1	1	1	1	0	16	5	4	0	0	0	85	1
36433548	0	1	2017	L	1	1	1	3	1	16	5	4	0	0	0	34	1
9049137	0	1	2005	L	2	1	1	3	1	16	5	4	0	1	1	31	1
9087269	0	1	2008	L	1	1	1	3	1	16	5	4	0	1	1	33	1
1133876	0	1	2009	L	2	1	1	3	0	15	5	4	1	1	1	13	1
54813441	0	1	2010	L	1	1	1	1	1	16	5	4	0	0	1	84	1
16490221	0	1	2012	L	1	1	1	1	0	16	5	4	0	0	0	88	1
24372094	0	1	2013	L	1	1	1	1	0	16	5	4	0	0	1	46	1
46873578	0	1	2015	L	2	1	1	1	0	16	5	4	0	1	1	8	1
1072578	0	0	2008	L	1	1	1	2	1	16	5	4	0	1	1	21	1
16733566	0	1	2017	L	1	1	1	3	0	16	5	4	0	1	1	16	1
1080041	0	1	2004	L	1	1	1	3	0	15	5	4	0	0	1	109	1
5522086	0	1	2008	L	1	1	1	1	1	16	5	4	0	1	1	27	1
1173856	0	1	2010	L	1	1	1	3	1	15	5	4	0	1	1	72	1
1227485	0	1	2011	L	1	1	1	1	1	15	5	4	1	1	1	43	1
54949531	0	0	2011	R	1	1	1	1	2	16	5	4	0	0	0	106	1
5682366	0	1	2012	R	2	1	1	1	0	16	5	4	1	1	1	6	1
22074314	0	1	2012	L	1	1	1	1	1	16	5	4	0	1	1	36	1
1378140	0	1	2015	L	1	1	1	3	1	16	5	4	0	0	0	43	1
36270650	0	1	2015	L	1	1	1	1	0	16	5	4	0	0	1	11	1
5921678	0	1	2018	L	1	1	1	1	1	16	5	4	0	0	0	18	1
47112352	0	1	2019	L	1	1	1	1	0	16	5	4	0	0	0	5	1
54287934	0	1	2004	L	1	1	1	1	1	16	5	4	0	1	1	52	1
5536059	0	1	2008	R	2	1	1	1	1	16	5	4	1	0	1	12	1
16559340	0	1	2014	L	1	1	1	1	1	16	5	4	0	0	0	69	1
34230789	0	1	2004	L	2	1	1	1	0	16	5	4	0	1	1	40	1
1172920	0	1	2009	L	1	1	1	3	1	16	5	4	0	0	0	120	1
35411833	0	1	2010	L	1	1	1	1	0	16	5	4	0	1	1	17	1
46714215	0	1	2011	L	1	1	1	1	1	16	5	4	0	1	1	76	1
16564607	0	1	2014	L	1	1	1	1	1	16	5	4	0	0	0	71	1
20145782	0	1	2017	L	1	1	2	1	1	16	5	4	0	1	1	17	1
54287425	0	1	2004	L	2	1	1	1	0	16	5	4	0	0	0	181	1
26778138	0	1	2005	L	1	1	1	1	1	16	5	4	0	0	0	179	1
5732721	0	1	2011	L	1	1	1	2	1	16	5	4	0	0	0	96	1
5725922	0	0	2013	L	1	1	1	2	1	16	5	4	0	1	1	36	1
49713687	0	1	2004	L	1	1	1	2	0	16	5	4	0	1	1	35	1
55237742	0	1	2005	L	2	1	1	1	1	16	5	4	0	0	0	174	1
26949751	0	0	2007	L	2	1	1	1	0	16	5	4	0	0	1	85	1
34843363	0	1	2008	R	2	1	1	1	0	16	5	4	1	0	0	141	1
1119785	0	1	2009	L	1	1	1	2	0	16	5	4	0	1	1	4	1
33327553	0	1	2009	L	2	1	1	1	1	16	5	4	0	0	0	99	1
1158937	0	1	2010	L	1	1	2	3	0	16	5	4	0	0	0	115	1
1384805	0	1	2015	L	1	1	1	1	1	16	5	4	1	0	0	51	1
11279051	0	0	2018	L	1	1	1	1	1	16	5	4	0	0	0	16	1
34740665	0	1	2007	L	1	1	1	3	0	16	5	4	0	0	0	151	1
27399061	0	1	2013	R	2	1	1	1	0	16	5	4	0	0	0	75	1
24416871	0	1	2015	L	2	1	1	1	1	16	5	4	0	1	1	28	1
34298977	0	1	2004	L	1	1	1	1	0	16	5	4	0	0	1	77	1
661056	0	1	2007	L	2	1	2	1	1	16	5	4	0	0	1	111	1
34838650	0	0	2008	L	1	1	1	3	0	16	5	4	0	1	1	18	1
35023541	0	1	2009	L	1	1	1	1	1	16	5	4	0	0	1	113	1
46807974	0	1	2013	L	1	1	1	1	1	16	5	4	0	0	1	4	1
36058662	0	1	2014	L	1	1	1	1	0	16	5	4	0	0	1	12	1
36543230	0	1	2017	L	2	1	1	1	1	16	5	4	0	0	0	27	1
55669327	0	1	2019	L	1	1	1	1	0	16	5	4	0	0	0	5	1
34368876	0	1	2004	L	1	1	1	1	1	16	5	4	0	0	1	91	1
35682291	0	0	2013	L	1	1	1	1	0	16	5	4	0	0	0	81	1
36377310	0	1	2016	L	1	1	1	1	0	16	5	4	0	0	0	40	1
47074181	0	0	2018	L	1	1	1	1	1	16	5	4	0	0	0	13	1
35316916	0	1	2011	L	1	1	1	1	1	16	5	4	0	1	1	28	1
5766889	0	1	2014	R	2	1	1	1	1	16	5	4	1	1	1	32	1
36900805	0	0	2019	L	1	1	1	1	1	16	5	4	0	0	0	6	1
5460420	0	1	2006	L	1	2	1	1	1	16	5	4	0	0	1	15	1
62403509	0	1	2008	L	2	2	1	2	1	16	5	4	1	1	1	13	1
49965189	0	1	2012	L	1	2	1	2	0	16	5	4	0	0	1	14	1
62858923	0	0	2014	R	2	2	1	1	1	16	5	4	1	1	1	21	1
5920808	0	1	2018	L	1	2	1	1	1	16	5	4	1	0	0	19	1
36600944	0	1	2018	L	1	2	1	1	1	16	5	4	0	0	0	22	1
46964836	0	1	2017	L	1	2	1	1	1	16	5	4	0	0	0	34	1
1556051	0	1	2018	L	1	2	1	3	1	16	5	4	1	0	0	22	1
5898626	0	1	2018	R	2	2	1	1	1	16	5	4	1	0	0	10	1
46818137	0	1	2013	L	1	2	1	1	1	16	5	4	0	0	0	71	1
62684879	0	1	2012	R	2	2	1	2	1	16	5	4	0	1	1	11	1
35194464	0	1	2010	L	1	2	1	3	0	16	5	4	0	0	0	117	1
34386290	0	1	2005	L	1	2	1	1	0	16	5	4	1	0	0	179	1
34468084	0	1	2005	L	1	2	1	1	0	16	5	4	0	0	1	60	1
23860052	0	1	2008	L	1	2	2	3	2	16	5	4	0	1	1	21	1
16362749	0	1	2009	L	1	2	1	3	1	16	5	4	0	0	1	19	1
16641324	0	0	2015	L	2	2	1	1	0	16	5	4	0	0	0	51	1
27634822	0	1	2016	L	1	2	1	1	1	16	5	4	1	0	0	38	1
25651029	0	1	2010	L	1	2	1	1	1	16	5	4	0	0	1	15	1
23880612	0	1	2017	R	2	2	1	3	2	16	5	4	0	0	0	34	1
36628081	0	1	2018	L	1	2	1	1	1	16	5	4	0	1	1	4	1
36580129	0	1	2017	L	2	2	1	2	1	16	5	4	1	1	1	11	1
34545322	0	1	2006	L	1	2	1	3	0	15	5	4	1	0	0	165	1
49826661	0	1	2009	L	1	2	1	2	1	16	5	4	0	0	1	22	1
35125820	0	1	2009	L	1	2	1	1	0	16	5	4	1	0	1	15	1
36129623	0	1	2015	R	2	2	1	1	1	16	5	4	1	1	1	19	1
9078042	0	1	2007	L	1	2	1	3	0	16	5	4	0	0	1	1	1
27374134	0	1	2013	R	2	2	1	1	0	16	5	4	1	0	0	80	1
55347400	0	1	2016	L	2	2	1	1	1	16	5	4	1	0	0	45	1
1041450	0	1	2007	R	2	2	1	3	0	16	5	4	0	1	1	151	1
62439862	0	1	2007	L	1	2	1	1	0	16	5	4	1	1	1	34	1
5620313	0	1	2011	L	2	2	1	2	1	16	5	4	1	1	1	29	1
62265948	0	1	2005	L	1	3	1	1	1	16	5	4	1	0	0	173	1
27453661	0	1	2013	L	1	3	1	1	1	16	5	4	1	0	0	75	1
20132934	0	1	2006	L	1	3	1	1	0	16	5	4	0	1	1	31	1
34177912	0	0	2004	L	1	3	1	1	1	16	5	4	1	1	1	13	1
49411269	0	1	2005	L	1	3	1	2	0	16	5	4	0	1	1	88	1
36471371	0	1	2017	L	1	3	1	1	1	16	5	4	0	1	1	9	1
1175494	0	1	2010	L	1	1	1	1	0	16	5	4	0	0	0	111	1
54943434	0	0	2011	L	1	1	1	1	1	16	5	4	1	1	1	27	1
55508576	0	0	2018	L	1	1	1	1	2	16	5	4	0	0	0	20	1
27788478	0	0	2019	L	1	1	1	1	0	16	5	4	0	0	0	10	1
27365578	0	1	2012	L	1	1	1	1	1	16	5	4	0	0	0	24	1
1277531	0	1	2013	L	1	1	1	1	1	15	5	4	0	0	1	14	1
62005691	0	1	2018	R	2	1	3	1	1	16	5	4	1	0	0	17	1
1232339	0	1	2012	L	1	1	1	3	2	16	5	4	0	0	0	93	1
24342497	0	1	2012	L	2	1	1	1	0	15	5	4	1	0	1	19	1
35801920	0	1	2013	L	1	1	1	1	0	16	5	4	0	0	0	76	1
35886440	0	1	2013	L	1	1	1	1	1	16	5	4	0	0	1	17	1
36965499	0	1	2019	L	1	1	1	1	1	16	5	4	0	0	0	1	1
62359676	0	1	2007	L	2	1	1	1	1	16	5	4	0	1	1	7	1
1494476	0	0	2018	L	1	1	1	1	0	16	5	4	0	0	0	19	1
5959178	0	1	2019	L	1	1	1	1	1	16	5	4	0	0	0	4	1
35302296	0	1	2010	L	1	1	1	1	1	16	5	4	0	0	0	109	1
36284272	0	0	2012	R	2	1	1	1	0	16	5	4	0	1	1	69	1
5781718	0	1	2018	R	2	1	2	1	0	16	5	4	0	0	0	22	1
16801924	0	0	2018	L	1	1	1	1	1	16	5	4	0	0	0	13	1
54447396	0	1	2007	L	1	1	1	1	0	16	5	4	0	1	1	45	1
35054911	0	1	2009	L	1	1	1	1	0	16	5	4	0	0	1	14	1
11119820	0	1	2012	L	1	1	1	2	1	13	5	4	0	0	1	23	1
9173619	0	1	2013	L	1	1	1	3	1	16	5	4	0	1	1	81	1
11132025	0	1	2015	L	1	1	1	1	0	16	5	4	1	0	0	58	1
20257099	0	1	2017	L	1	1	2	1	0	16	5	4	0	0	0	28	1
5894825	0	1	2018	L	1	1	1	1	1	16	5	4	0	0	0	17	1
16793015	0	1	2018	R	2	1	1	1	1	16	5	4	0	0	0	16	1
16593708	0	1	2014	R	2	1	1	1	1	16	5	4	0	0	0	65	1
1341239	0	1	2015	R	2	1	2	3	1	16	5	4	1	0	0	58	1
1428728	0	1	2016	L	1	1	1	1	0	16	5	4	1	1	1	9	1
5855905	0	1	2017	L	1	1	1	1	1	16	5	4	0	0	0	32	1
53395228	0	0	2018	L	1	1	2	1	1	16	5	4	1	0	1	11	1
1301689	0	0	2013	L	2	1	1	2	1	16	5	4	0	0	0	74	1
36942083	0	1	2019	L	1	1	1	1	1	16	5	4	0	0	0	10	1
27267627	0	1	2011	L	2	1	1	1	0	16	5	4	0	1	1	64	1
55145462	0	1	2013	L	1	1	1	1	0	16	5	4	1	0	0	80	1
55040328	0	1	2013	L	1	1	1	1	1	16	5	4	0	0	0	76	1
35881513	0	1	2014	L	1	1	1	1	0	16	5	4	0	0	0	71	1
9167888	0	1	2015	L	1	1	1	1	1	16	5	4	0	1	1	56	1
16622109	0	1	2015	L	1	1	1	3	0	16	5	4	0	0	1	16	1
16826650	0	1	2019	L	1	1	1	1	1	16	5	4	0	0	0	8	1
35288288	0	1	2007	L	2	1	1	1	0	16	5	4	0	0	1	98	1
46776618	0	1	2013	L	1	1	1	1	0	16	5	4	0	1	1	2	1
11150449	0	1	2015	R	2	1	1	2	1	13	5	4	0	0	0	52	1
1506377	0	1	2018	L	1	1	1	1	0	16	5	4	0	0	0	16	1
34518221	0	1	2006	L	2	1	1	1	0	16	5	4	0	0	1	166	1
27363868	0	1	2012	L	1	1	1	1	0	16	5	4	0	1	1	35	1
14175592	0	1	2013	L	1	1	2	1	1	16	5	4	1	1	1	26	1
16756492	0	1	2017	L	1	1	1	1	1	16	5	4	0	1	1	24	1
35326478	0	1	2010	L	1	1	1	1	2	16	5	4	1	1	1	13	1
16633826	0	1	2015	L	1	1	1	1	0	16	5	4	0	0	0	51	1
36389290	0	1	2017	L	1	1	1	1	0	16	5	4	0	0	0	35	1
34770706	0	1	2007	L	1	1	1	1	0	16	5	4	1	0	1	86	1
9107760	0	1	2010	L	1	1	1	3	0	16	5	4	0	1	1	61	1
9134547	0	1	2013	L	1	1	1	3	1	16	5	4	0	1	1	5	1
23878223	0	0	2015	L	2	1	1	3	2	16	5	4	0	0	1	54	1
47009276	0	1	2017	L	1	1	1	1	0	16	5	4	0	1	1	3	1
24487836	0	1	2018	L	2	1	1	1	1	16	5	4	1	0	0	23	1
16331652	0	1	2009	L	1	1	1	1	0	16	5	4	0	0	1	86	1
27394093	0	0	2012	L	1	1	1	1	0	16	5	4	0	0	1	50	1
54417303	0	1	2013	L	1	1	2	1	2	16	5	4	1	1	1	43	1
27807117	0	0	2017	L	1	1	1	1	2	16	5	4	0	0	0	27	1
36660544	0	1	2018	L	1	1	1	3	0	13	5	4	0	0	0	19	1
27812013	0	0	2019	L	1	1	1	1	1	16	5	4	0	0	0	10	1
16197950	0	1	2006	L	1	1	1	3	0	16	5	4	0	1	1	46	1
16348181	0	1	2009	L	1	1	1	2	2	16	5	4	0	0	1	92	1
35359699	0	1	2009	L	1	1	1	1	1	16	5	4	0	0	1	40	1
36137331	0	1	2013	L	1	1	1	1	0	16	5	4	0	1	1	21	1
46868917	0	1	2014	L	1	1	1	1	1	16	5	4	1	1	1	6	1
5146430	0	0	2016	L	1	1	2	2	1	16	5	4	0	0	0	44	1
36613930	0	1	2018	L	1	1	1	1	0	16	5	4	0	0	0	18	1
35738140	0	1	2013	R	1	1	1	1	1	16	5	4	1	0	0	77	1
1495828	0	1	2018	L	1	1	1	1	1	16	5	4	0	0	0	15	1
63122498	0	1	2019	L	1	1	1	1	0	16	5	4	0	0	0	1	1
34622353	0	1	2006	L	2	1	1	3	0	16	5	4	0	1	1	69	1
34716527	0	1	2007	L	1	1	1	3	0	16	5	4	1	0	0	153	1
35271659	0	1	2010	R	2	1	1	1	1	16	5	4	0	0	1	92	1
5638266	0	1	2011	L	1	1	1	1	1	16	5	4	0	0	1	24	1
1306739	0	0	2013	L	1	1	1	2	1	16	5	4	0	1	1	28	1
27635016	0	1	2016	L	1	1	1	1	1	16	5	4	0	0	0	37	1
11229079	0	1	2017	L	1	1	1	1	1	16	5	4	0	0	0	9	1
1090158	0	1	2008	R	2	1	1	1	0	16	5	4	0	1	1	61	1
1376569	0	1	2014	R	2	1	1	1	1	16	5	4	1	1	1	56	1
5417922	0	1	2005	L	2	2	1	3	0	13	5	4	0	0	0	171	1
26816413	0	1	2005	L	1	2	1	3	1	16	5	4	1	0	0	112	1
34734127	0	1	2007	L	2	2	1	3	1	16	5	4	0	1	1	37	1
16311326	0	1	2008	L	1	2	1	1	2	16	5	4	0	1	1	51	1
1138561	0	1	2009	L	1	2	1	3	0	16	5	4	1	0	1	83	1
35227523	0	0	2010	L	2	2	1	1	1	16	5	4	0	1	1	20	1
1222972	0	1	2011	L	1	2	1	3	1	16	5	4	0	0	0	97	1
35387445	0	1	2011	L	1	2	1	1	1	13	5	4	0	1	1	23	1
35451498	0	1	2011	L	1	2	1	1	1	16	5	4	0	1	1	56	1
55163595	0	1	2015	L	1	2	2	1	0	16	5	4	0	1	1	3	1
62834553	0	1	2015	L	1	2	1	2	1	16	5	4	0	0	1	14	1
1452962	0	1	2017	L	2	2	1	3	0	16	5	4	1	0	0	29	1
11262813	0	1	2018	L	1	2	1	2	0	13	5	4	0	0	1	3	1
36815915	0	1	2018	L	1	2	1	1	0	16	5	4	1	0	0	15	1
34964073	0	1	2009	L	1	2	1	1	0	13	5	4	0	1	1	17	1
5758750	0	1	2015	L	2	2	2	1	0	16	5	4	0	1	1	10	1
9177090	0	1	2015	R	2	2	1	3	0	16	5	4	1	0	0	39	1
36831382	0	1	2019	L	1	2	1	1	0	16	5	4	0	0	0	7	1
16766342	0	1	2017	L	1	2	1	1	0	16	5	4	0	0	1	27	1
16242092	0	1	2007	R	2	2	1	1	1	16	5	4	1	0	1	14	1
54796787	0	1	2010	L	1	2	1	2	1	16	5	4	1	0	1	15	1
22047634	0	1	2011	R	2	2	1	3	0	16	5	4	1	1	1	31	1
27438716	0	0	2012	L	1	2	1	1	1	16	5	4	1	0	0	89	1
34492741	0	1	2005	L	2	2	1	1	0	16	5	4	1	0	0	170	1
34500324	0	1	2005	R	2	2	1	1	0	16	5	4	0	1	1	45	1
62265068	0	1	2005	L	1	2	1	2	1	16	5	4	0	1	1	36	1
1414969	0	1	2016	L	1	2	1	2	0	16	5	4	0	1	1	40	1
27413297	0	1	2013	L	1	2	1	1	0	16	5	4	0	0	1	20	1
35958951	0	1	2014	R	2	2	1	1	1	16	5	4	0	0	1	11	1
36306079	0	0	2016	L	1	2	1	1	0	16	5	4	0	0	0	38	1
55443620	0	1	2017	L	2	2	1	2	0	16	5	4	1	1	1	11	1
37053140	0	1	2019	R	2	2	1	1	0	16	5	4	0	0	0	7	1
1121301	0	1	2008	L	1	2	1	1	2	16	5	4	1	1	1	13	1
5461827	0	1	2006	L	1	2	1	1	1	13	5	4	0	0	1	12	1
34755738	0	0	2007	R	2	2	1	3	0	16	5	4	0	1	1	25	1
54943436	0	1	2011	L	1	2	1	1	1	16	5	4	0	1	1	28	1
27724395	0	1	2017	R	2	2	1	1	0	16	5	4	0	1	1	12	1
34606246	0	1	2006	L	2	2	1	1	0	16	5	4	1	0	0	159	1
1521363	0	1	2019	R	2	2	1	1	1	16	5	4	0	0	0	9	1
34552772	0	1	2004	L	1	2	1	1	0	16	5	4	1	1	1	38	1
34386552	0	1	2005	L	1	2	1	3	0	15	5	4	1	0	0	176	1
34500531	0	1	2005	L	1	2	1	1	0	16	5	4	0	1	1	11	1
36376370	0	1	2016	R	2	2	1	1	0	16	5	4	1	0	0	43	1
55514001	0	1	2018	R	2	2	1	1	0	16	5	4	1	0	0	17	1
35896520	0	1	2015	L	1	2	1	1	0	16	5	4	0	0	0	55	1
14124190	0	1	2009	L	2	2	1	1	0	16	5	4	1	1	1	30	1
34204343	0	1	2004	L	1	2	1	1	1	16	5	4	1	0	1	185	1
36361697	0	1	2016	L	1	2	1	3	0	16	5	4	0	0	0	38	1
27633249	0	1	2016	L	2	2	1	1	0	16	5	4	0	1	1	25	1
16705450	0	1	2017	L	1	2	1	1	1	16	5	4	0	0	0	35	1
34355250	0	1	2004	L	1	2	1	1	0	16	5	4	0	1	1	18	1
46566971	0	0	2008	R	2	2	1	2	0	16	5	4	1	1	1	20	1
36174893	0	1	2015	L	2	2	1	1	0	16	5	4	0	1	1	9	1
1166879	0	1	2010	L	1	3	1	3	1	16	5	4	0	1	1	26	1
27463208	0	1	2013	L	1	3	1	1	0	16	5	4	0	1	1	27	1
5672635	0	1	2012	L	1	3	1	1	0	16	5	4	1	1	1	45	1
46483834	0	0	2006	L	1	3	1	1	0	16	5	4	0	0	1	8	1
1277534	0	1	2013	L	1	1	1	1	1	16	5	4	0	1	1	14	1
34792178	0	1	2007	L	1	1	1	1	0	16	5	4	0	1	1	38	1
54813438	0	1	2010	L	1	1	1	1	1	16	5	4	0	0	0	47	1
34643513	0	0	2006	L	1	1	1	1	0	16	5	4	1	0	1	110	1
54693868	0	1	2009	L	1	1	1	2	1	15	5	4	0	0	0	122	1
9107767	0	1	2010	L	1	1	1	3	0	16	5	4	0	0	0	119	1
16501295	0	1	2012	L	2	1	1	3	0	16	5	4	0	0	0	91	1
16642059	0	1	2017	L	1	1	1	1	0	16	5	4	0	0	0	28	1
27198163	0	0	2010	R	2	1	1	1	0	16	5	4	0	0	0	115	1
34842026	0	1	2007	L	1	1	1	3	0	16	5	4	1	0	0	144	1
54485831	0	0	2007	R	1	1	1	1	0	15	5	4	0	0	1	22	1
9089074	0	1	2008	L	1	1	1	3	0	16	5	4	0	0	1	8	1
22124948	0	1	2018	L	1	1	2	2	1	16	5	4	0	0	0	23	1
5935913	0	1	2019	L	1	1	1	1	0	16	5	4	1	0	0	10	1
34465083	0	1	2005	L	1	1	1	1	1	15	5	4	0	1	1	8	1
14109078	0	0	2009	L	2	1	1	1	1	16	5	4	1	0	1	56	1
35940939	0	1	2014	L	1	1	2	1	1	15	5	4	0	0	1	11	1
26675139	0	1	2005	L	1	1	2	3	0	16	5	4	0	1	1	55	1
53694805	0	0	2008	L	1	1	2	3	1	15	5	4	1	0	0	133	1
10984213	0	0	2009	R	2	1	1	1	0	16	5	4	0	0	0	120	1
1210572	0	0	2011	R	2	1	1	1	1	16	5	4	0	1	1	13	1
16729295	0	1	2017	L	1	1	1	1	1	16	5	4	0	1	1	23	1
16303814	0	1	2008	L	1	1	1	1	0	16	5	4	0	1	1	74	1
27432521	0	1	2012	L	1	1	1	1	0	16	5	4	0	0	1	23	1
36125552	0	1	2015	L	1	1	1	3	0	16	5	4	0	0	0	52	1
27106442	0	1	2007	L	1	1	1	2	2	16	5	4	0	1	1	17	1
46756786	0	0	2012	L	1	1	1	3	1	16	5	4	0	1	1	13	1
50187106	0	0	2015	L	1	1	1	1	0	16	5	4	0	0	0	56	1
36634959	0	1	2018	L	1	1	1	1	1	16	5	4	1	0	0	15	1
36759548	0	1	2018	L	1	1	1	1	1	16	5	4	0	0	0	20	1
36999407	0	1	2019	L	1	1	1	1	0	16	5	4	1	0	0	8	1
5384430	0	0	2004	L	1	1	1	1	1	13	5	4	0	1	1	37	1
1313403	0	1	2013	L	1	1	1	1	1	16	5	4	0	0	1	50	1
50018572	0	1	2013	L	1	1	1	2	1	16	5	4	1	0	1	16	1
36041190	0	1	2014	L	2	1	1	1	0	16	5	4	1	1	1	20	1
36057496	0	1	2014	L	1	1	1	3	0	16	5	4	0	0	0	16	1
1451182	0	0	2017	L	1	1	1	1	1	16	5	4	0	0	0	28	1
50302526	0	1	2019	L	1	1	1	2	0	16	5	4	0	0	0	10	1
34711846	0	1	2007	L	1	1	1	1	0	16	5	4	1	0	0	153	1
1218641	0	1	2011	L	2	1	1	1	0	16	5	4	1	1	1	8	1
16439636	0	1	2011	R	2	1	1	1	1	16	5	4	1	0	1	12	1
24347048	0	1	2011	L	1	1	1	1	1	15	5	4	0	0	1	16	1
62216010	0	1	2011	R	2	1	2	1	1	16	5	4	0	0	0	103	1
27327406	0	1	2012	L	1	1	1	1	0	16	5	4	0	0	0	6	1
5800600	0	0	2015	L	1	1	1	2	0	16	5	4	1	0	0	55	1
36380521	0	1	2016	L	2	1	1	1	2	16	5	4	0	1	1	41	1
16265038	0	1	2007	L	1	1	1	3	0	16	5	4	0	1	1	83	1
16442690	0	1	2011	L	1	1	1	3	0	16	5	4	0	1	1	23	1
27284725	0	1	2011	L	1	1	2	3	1	16	5	4	0	0	0	24	1
5856819	0	1	2017	R	2	1	1	1	1	16	5	4	1	0	0	33	1
1154420	0	1	2007	L	1	1	1	1	0	16	5	4	0	1	1	35	1
5453572	0	1	2010	L	1	1	2	1	1	16	5	4	1	0	1	2	1
16461226	0	0	2011	L	1	1	1	3	0	16	5	4	0	1	1	16	1
27573080	0	1	2015	L	2	1	1	1	1	16	5	4	0	1	1	25	1
36177478	0	1	2015	L	1	1	1	1	0	16	5	4	1	1	1	52	1
36649760	0	1	2018	L	2	1	1	1	1	16	5	4	0	0	0	10	1
26890787	0	1	2006	L	2	1	1	2	0	16	5	4	0	0	0	158	1
16416871	0	0	2011	L	1	1	1	1	1	16	5	4	0	1	1	16	1
35424752	0	1	2011	R	2	1	1	1	0	16	5	4	1	0	0	99	1
36265596	0	1	2015	L	1	1	1	1	1	16	5	4	0	0	0	57	1
9216618	0	1	2018	L	1	1	1	3	1	16	5	4	1	0	0	19	1
16835836	0	1	2019	L	1	1	1	1	1	16	5	4	0	0	0	6	1
34619416	0	0	2006	R	2	1	1	1	0	16	5	4	1	1	1	48	1
9098833	0	1	2009	R	2	1	1	3	0	16	5	4	0	1	1	76	1
16321771	0	1	2009	L	1	1	1	2	0	16	5	4	0	0	1	33	1
27196986	0	1	2010	L	2	1	1	1	0	16	5	4	0	0	0	101	1
16461217	0	1	2011	L	1	1	1	1	0	16	5	4	0	0	1	38	1
35457848	0	1	2011	L	2	1	1	1	1	16	5	4	1	0	0	107	1
23878011	0	1	2014	L	2	1	1	3	2	16	5	4	0	1	1	13	1
5951809	0	1	2019	L	1	1	1	1	1	16	5	4	0	0	0	3	1
49924856	0	1	2011	L	2	1	1	1	0	16	5	4	0	0	0	103	1
24339439	0	1	2012	L	1	1	1	1	0	16	5	4	0	0	0	94	1
35596368	0	1	2012	L	1	1	1	3	0	16	5	4	0	0	0	94	1
14183436	0	0	2013	L	1	1	1	1	1	16	5	4	0	1	1	33	1
55334789	0	1	2015	L	1	1	1	1	2	15	5	4	0	1	1	4	1
62340678	0	1	2005	L	1	1	1	1	0	16	5	4	0	1	1	22	1
24251518	0	1	2006	L	1	1	1	3	0	16	5	4	0	0	0	159	1
35010848	0	0	2009	L	1	1	1	1	0	16	5	4	1	0	0	130	1
46597194	0	1	2009	L	1	1	1	1	1	16	5	4	1	1	1	15	1
5610531	0	1	2010	L	1	1	1	1	0	16	5	4	1	0	0	114	1
24434728	0	1	2014	L	1	1	1	3	1	16	5	4	1	0	0	63	1
36861262	0	0	2019	L	1	1	1	2	1	16	5	4	0	0	0	2	1
36942086	0	1	2019	L	1	1	1	3	0	16	5	4	0	0	0	3	1
35333774	0	1	2010	L	1	1	1	1	0	16	5	4	0	0	1	17	1
1236937	0	1	2011	L	1	1	1	1	0	15	5	4	1	1	1	51	1
35568013	0	1	2012	L	1	1	1	3	0	16	5	4	0	0	1	18	1
22166198	0	1	2014	L	1	1	1	2	1	16	5	4	0	1	1	57	1
1474017	0	1	2017	L	1	1	1	1	1	16	5	4	0	0	0	27	1
37078016	0	1	2019	L	1	1	1	1	0	16	5	4	0	0	0	6	1
16204632	0	1	2006	R	2	1	1	1	0	16	5	4	0	1	1	7	1
34866170	0	1	2008	L	2	1	1	3	2	16	5	4	0	1	1	46	1
27190236	0	0	2010	L	1	1	1	1	1	16	5	4	0	1	1	41	1
54971909	0	1	2012	R	2	1	1	1	2	16	5	4	1	0	0	87	1
62244642	0	1	2004	L	1	2	1	1	0	16	5	4	0	1	1	31	1
16352488	0	0	2009	L	1	2	1	3	0	16	5	4	0	1	1	22	1
62653535	0	1	2011	L	1	2	1	1	1	16	5	4	0	1	1	17	1
55066780	0	1	2012	R	1	2	1	1	1	16	5	4	1	1	1	30	1
36049366	0	1	2014	L	1	2	1	3	0	16	5	4	0	0	0	53	1
36317550	0	1	2016	L	1	2	1	1	1	16	5	4	0	0	0	39	1
9204446	0	1	2017	R	2	2	1	3	0	16	5	4	0	0	0	32	1
35442217	0	1	2011	L	2	2	1	1	0	16	5	4	1	1	1	17	1
22079335	0	1	2012	L	2	2	1	2	1	16	5	4	0	1	1	61	1
35557593	0	1	2012	L	1	2	1	1	0	16	5	4	1	1	1	28	1
22127651	0	1	2014	L	1	2	1	2	0	16	5	4	0	0	1	40	1
5484299	0	1	2007	L	1	2	1	1	1	16	5	4	1	1	1	40	1
5485167	0	1	2007	R	2	2	1	1	0	16	5	4	1	0	1	3	1
14063220	0	1	2007	L	1	2	1	1	0	16	5	4	0	1	1	10	1
9090204	0	1	2009	L	1	2	1	3	1	16	5	4	0	1	1	99	1
16382593	0	1	2010	L	1	2	1	1	1	16	5	4	0	1	1	25	1
36203512	0	1	2015	L	1	2	1	1	1	16	5	4	1	1	1	12	1
55424114	0	1	2017	L	1	2	1	1	1	16	5	4	1	0	0	34	1
27088590	0	1	2009	L	1	2	1	3	0	16	5	4	0	1	1	94	1
16464132	0	1	2012	L	1	2	1	2	1	16	5	4	1	1	1	87	1
5890322	0	1	2015	R	1	2	1	1	1	16	5	4	1	1	1	30	1
27518841	0	1	2015	L	1	2	1	3	0	16	5	4	0	0	0	55	1
27613607	0	1	2016	L	1	2	1	1	1	16	5	4	0	0	0	44	1
36326846	0	0	2016	L	2	2	1	1	1	16	5	4	0	0	1	5	1
27662156	0	1	2015	L	2	2	1	1	0	13	5	4	0	0	0	57	1
34168805	0	0	2008	R	2	2	2	3	0	16	5	4	0	1	1	14	1
1265003	0	1	2012	L	1	2	1	1	2	16	5	4	0	0	0	84	1
46966982	0	1	2016	L	2	2	1	1	0	16	5	4	0	0	1	7	1
9204102	0	0	2017	L	1	2	1	3	0	16	5	4	0	0	0	27	1
34828299	0	1	2008	L	1	2	1	1	0	15	5	4	0	0	0	2	1
16253009	0	1	2007	L	1	2	1	1	0	16	5	4	0	0	1	2	1
24148250	0	0	2005	L	1	2	2	3	0	16	5	4	0	1	1	10	1
35070991	0	1	2008	L	1	2	1	2	1	16	5	4	1	1	1	96	1
62682134	0	1	2011	L	2	2	1	1	0	16	5	4	1	1	1	23	1
49996387	0	1	2013	L	2	2	1	2	0	16	5	4	1	1	1	7	1
34583307	0	1	2006	L	1	2	1	3	0	16	5	4	0	0	0	161	1
5730403	0	1	2013	L	1	2	1	1	2	16	5	4	0	0	1	14	1
55045212	0	1	2013	L	2	2	1	1	1	16	5	4	1	1	1	14	1
36785499	0	1	2015	L	1	2	1	1	0	16	5	4	1	0	0	53	1
5637432	0	0	2011	L	1	2	1	2	1	16	5	4	1	0	0	106	1
27375334	0	0	2013	L	1	2	1	3	1	16	5	4	0	1	1	13	1
34456150	0	1	2005	L	2	2	1	1	1	16	5	4	0	1	1	17	1
34784806	0	0	2007	L	2	2	1	1	1	16	5	4	0	0	0	146	1
16488426	0	1	2012	L	1	2	1	1	0	16	5	4	0	1	1	20	1
34777404	0	1	2004	L	1	2	1	1	0	16	5	4	0	0	1	45	1
11248176	0	1	2018	L	1	2	1	1	0	16	5	4	1	0	0	23	1
26742260	0	1	2004	L	1	2	1	3	0	16	5	4	0	0	0	183	1
34479604	0	1	2005	L	1	2	1	1	0	16	5	4	0	1	1	1	1
16286979	0	1	2008	L	2	2	1	3	1	16	5	4	0	1	1	16	1
50356556	0	0	2019	R	2	2	1	1	1	16	5	4	1	0	0	4	1
34432744	0	1	2005	L	2	2	1	1	1	16	5	4	1	1	1	26	1
27055221	0	1	2006	R	2	2	1	1	1	15	5	4	0	1	1	8	1
34515350	0	1	2006	L	2	2	1	2	0	16	5	4	1	0	0	166	1
34531495	0	1	2006	L	1	2	1	1	0	16	5	4	0	0	1	18	1
27030284	0	1	2008	L	1	2	1	1	0	16	5	4	0	1	1	11	1
35774876	0	1	2013	L	1	3	1	2	1	16	5	4	1	0	1	35	1
54191058	0	1	2004	L	1	3	1	2	1	15	5	4	1	1	1	21	1
27013634	0	1	2008	L	1	3	1	1	0	16	5	4	0	0	0	136	1
9189312	0	1	2016	L	1	3	1	3	0	16	5	4	0	1	1	11	1
62659558	0	1	2012	L	1	3	1	1	1	16	5	4	0	1	1	5	1
16166295	0	1	2004	L	1	3	1	1	2	16	5	4	0	0	1	10	1
55185669	0	1	2015	L	1	3	1	1	0	16	5	4	1	0	0	57	1
1222101	0	1	2011	L	1	1	1	3	0	16	5	4	0	0	0	97	1
34925989	0	1	2008	R	2	1	1	1	1	16	5	4	0	1	1	13	1
16436739	0	0	2011	L	1	1	1	1	0	16	5	4	1	1	1	33	1
5896089	0	1	2018	L	1	1	1	1	0	16	5	4	1	0	0	15	1
16671197	0	1	2018	L	1	1	1	1	0	16	5	4	0	1	1	8	1
5482958	0	1	2007	R	2	1	1	1	1	16	5	4	0	1	1	58	1
16847477	0	1	2019	L	1	1	1	1	0	16	5	4	0	0	0	4	1
1521531	0	0	2018	L	1	1	1	3	2	16	5	4	0	0	0	18	1
16326978	0	1	2009	L	1	1	1	1	1	16	5	4	0	0	1	24	1
16398674	0	0	2010	L	1	1	1	1	1	15	5	4	0	1	1	35	1
34883891	0	1	2014	L	1	1	3	1	0	16	5	4	0	0	1	47	1
37106751	0	1	2019	L	1	1	1	1	0	16	5	4	0	0	0	10	1
34369247	0	1	2004	L	1	1	1	1	1	16	5	4	1	0	1	20	1
5515168	0	1	2008	L	1	1	1	2	0	16	5	4	0	0	1	38	1
34874184	0	0	2008	L	1	1	1	1	1	16	5	4	0	0	1	40	1
24224703	0	1	2010	L	2	1	2	3	0	16	5	4	0	0	0	114	1
35534208	0	0	2012	L	1	1	1	1	1	16	5	4	0	1	1	24	1
16514885	0	0	2013	L	1	1	1	1	0	16	5	4	0	0	0	82	1
27505303	0	1	2014	L	1	1	1	3	0	16	5	4	0	0	0	65	1
35924261	0	0	2014	L	1	1	1	1	1	16	5	4	1	0	1	48	1
14233594	0	1	2017	L	1	1	1	1	2	16	5	4	1	0	1	12	1
36742366	0	1	2018	L	1	1	1	1	1	16	5	4	1	0	0	12	1
35152595	0	1	2006	L	1	1	1	1	0	16	5	4	1	0	1	70	1
10923384	0	0	2007	L	1	1	1	3	1	16	5	4	1	0	0	150	1
11133378	0	1	2014	L	1	1	1	1	0	15	5	4	1	1	1	30	1
35899310	0	1	2014	L	1	1	1	1	0	16	5	4	0	0	1	34	1
36408045	0	1	2017	L	1	1	1	1	2	16	5	4	0	0	1	7	1
50328938	0	1	2019	R	2	1	1	2	1	16	5	4	0	0	0	3	1
1253899	0	1	2012	L	1	1	1	1	1	16	5	4	0	0	1	41	1
35560693	0	1	2012	R	2	1	1	1	2	16	5	4	1	1	1	36	1
26940531	0	1	2007	R	2	1	1	1	1	16	5	4	1	0	1	12	1
22146403	0	0	2014	L	1	1	1	2	1	16	5	4	1	1	1	49	1
16672031	0	1	2016	L	1	1	1	1	1	16	5	4	0	0	0	44	1
62893140	0	1	2016	L	1	1	2	1	1	16	5	4	1	0	1	5	1
23881103	0	0	2018	R	2	1	1	3	2	16	5	4	0	0	0	16	1
16222422	0	1	2006	R	2	1	1	1	1	16	5	4	0	1	1	30	1
5527206	0	1	2008	L	1	1	1	1	1	16	5	4	0	0	1	46	1
46677945	0	0	2009	L	1	1	1	1	0	16	5	4	0	0	0	123	1
5684467	0	1	2012	L	1	1	1	1	1	16	5	4	1	0	0	88	1
27333715	0	1	2012	L	1	1	1	3	0	15	5	4	1	0	0	84	1
35623214	0	1	2012	L	1	1	1	1	0	16	5	4	0	0	0	88	1
1384774	0	1	2015	L	1	1	1	3	0	16	5	4	0	0	0	56	1
16649087	0	1	2015	L	1	1	1	2	1	16	5	4	0	0	1	44	1
22213573	0	1	2016	L	1	1	1	2	1	16	5	4	0	0	0	40	1
55541804	0	1	2019	L	1	1	1	1	1	16	5	4	1	0	0	9	1
24201265	0	1	2005	L	1	1	1	1	0	16	5	4	0	0	1	147	1
26880409	0	1	2006	L	1	1	1	1	0	16	5	4	0	1	1	51	1
21987741	0	1	2007	L	2	1	1	1	1	15	5	4	1	1	1	5	1
26955485	0	1	2007	L	2	1	1	1	0	16	5	4	0	0	1	9	1
16312718	0	1	2008	L	1	1	1	1	0	16	5	4	1	1	1	110	1
34939859	0	1	2008	R	2	1	1	1	0	16	5	4	1	0	0	139	1
35142142	0	1	2010	L	1	1	2	1	1	16	5	4	0	0	1	33	1
16436730	0	0	2011	L	1	1	1	1	2	16	5	4	0	1	1	38	1
16461477	0	0	2011	L	1	1	1	1	1	16	5	4	0	0	0	97	1
16470145	0	1	2012	L	1	1	1	1	0	16	5	4	0	1	1	51	1
16485596	0	1	2012	L	1	1	1	1	1	16	5	4	0	0	1	29	1
16490158	0	1	2012	L	1	1	1	3	1	16	5	4	0	1	1	7	1
46789165	0	1	2013	L	1	1	1	1	1	15	5	4	1	0	1	31	1
24399456	0	0	2014	L	2	1	1	1	0	16	5	4	1	1	1	36	1
16038745	0	0	2015	L	1	1	2	2	1	16	5	4	0	1	1	47	1
27564492	0	1	2015	L	1	1	1	1	1	16	5	4	0	0	0	51	1
36248930	0	1	2015	L	1	1	1	1	0	16	5	4	0	0	0	48	1
36272218	0	1	2015	L	1	1	1	1	0	16	5	4	0	0	0	49	1
36449294	0	1	2017	L	1	1	1	1	1	16	5	4	1	1	1	26	1
36485632	0	1	2017	L	1	1	1	1	0	16	5	4	1	0	0	33	1
62941061	0	0	2017	R	1	1	1	1	0	16	5	4	0	0	1	23	1
16783531	0	1	2018	R	2	1	1	1	0	16	5	4	0	0	0	20	1
16795483	0	1	2018	L	1	1	1	1	0	16	5	4	0	0	0	14	1
27793292	0	0	2018	L	1	1	1	1	1	16	5	4	0	0	0	14	1
27882891	0	1	2019	L	1	1	1	1	0	16	5	4	1	0	0	5	1
36841523	0	0	2019	L	1	1	1	3	1	16	5	4	0	0	0	2	1
47099098	0	1	2019	L	1	1	1	1	1	16	5	4	0	0	0	4	1
34223086	0	1	2010	L	1	1	2	1	0	16	5	4	1	1	1	36	1
27301210	0	0	2011	L	1	1	1	1	1	16	5	4	0	0	0	97	1
1326258	0	1	2014	L	2	1	1	1	1	16	5	4	0	0	1	56	1
35653507	0	1	2014	L	2	1	2	3	0	16	5	4	0	1	1	24	1
16650258	0	1	2015	L	1	1	1	2	0	16	5	4	0	0	0	49	1
24411808	0	1	2015	L	1	1	1	1	1	16	5	4	0	0	0	48	1
36055514	0	1	2015	L	1	1	1	1	2	16	5	4	0	1	1	25	1
50113495	0	1	2015	L	1	1	1	1	1	16	5	4	1	0	0	52	1
14269366	0	1	2018	L	1	1	1	1	1	16	5	4	1	0	0	19	1
34500412	0	1	2005	L	1	1	1	1	0	16	5	4	0	1	1	51	1
16265678	0	1	2007	L	1	1	1	1	2	16	5	4	0	1	1	10	1
1223977	0	1	2011	L	2	1	1	1	1	16	5	4	0	1	1	41	1
11036085	0	1	2011	L	1	1	1	1	1	13	5	4	0	0	0	100	1
27415876	0	1	2013	R	2	1	1	1	1	16	5	4	0	1	1	9	1
14206101	0	1	2014	L	1	1	1	1	2	16	5	4	1	0	0	69	1
55147457	0	1	2015	L	1	1	1	1	1	16	5	4	0	1	1	18	1
24430570	0	1	2016	L	1	1	1	1	0	16	5	4	1	0	0	46	1
27550388	0	0	2016	L	1	1	2	1	0	16	5	4	0	0	0	36	1
16738026	0	1	2017	L	1	1	1	1	1	16	5	4	0	0	0	29	1
11248611	0	1	2018	L	1	1	1	1	0	16	5	4	0	0	0	23	1
16864068	0	1	2019	L	1	1	1	1	0	16	5	4	0	0	0	2	1
35083319	0	1	2006	L	1	1	1	1	1	16	5	4	0	1	1	7	1
35457093	0	1	2011	L	2	1	1	1	0	16	5	4	0	1	1	58	1
35779036	0	1	2013	L	1	1	1	1	1	16	5	4	1	0	0	77	1
62845180	0	1	2015	L	1	1	1	1	1	16	5	4	0	0	1	34	1
5840190	0	0	2016	L	1	1	1	2	1	16	5	4	0	1	1	36	1
36317209	0	1	2016	L	1	1	1	1	1	16	5	4	0	0	0	41	1
47040774	0	1	2018	L	1	1	1	1	0	16	5	4	0	0	0	19	1
36904035	0	0	2019	L	1	1	1	3	0	16	5	4	0	0	0	1	1
24344242	0	1	2012	L	1	1	1	1	1	16	5	4	0	1	1	7	1
35845971	0	1	2014	L	1	1	1	1	2	16	5	4	0	0	0	69	1
35904872	0	0	2014	L	1	1	1	1	0	16	5	4	1	1	1	24	1
50083360	0	1	2014	L	1	1	1	1	0	16	5	4	0	0	0	61	1
16714419	0	1	2017	L	2	1	1	1	1	16	5	4	0	1	1	15	1
27722198	0	1	2017	L	1	1	1	3	1	16	5	4	0	0	0	21	1
36623081	0	0	2018	L	1	1	1	1	0	16	5	4	0	0	0	13	1
5965132	0	1	2019	L	1	1	1	3	0	16	5	4	0	0	0	6	1
34332020	0	1	2004	L	1	1	1	1	0	16	5	4	0	0	1	62	1
20357713	0	0	2006	L	1	1	1	1	0	16	5	4	0	1	1	26	1
5470349	0	1	2007	R	2	1	1	1	0	16	5	4	0	1	1	61	1
5614299	0	1	2007	L	1	1	1	1	0	16	5	4	0	1	1	63	1
16315869	0	1	2008	L	1	1	1	1	1	16	5	4	1	1	1	80	1
27224284	0	1	2010	L	2	1	1	1	1	16	5	4	0	1	1	11	1
1301123	0	0	2013	L	1	1	1	1	0	16	5	4	1	0	0	77	1
36272193	0	1	2016	L	1	1	1	1	0	16	5	4	0	0	0	44	1
5869414	0	1	2017	R	1	1	1	1	0	16	5	4	0	0	0	24	1
24291157	0	1	2009	L	1	1	1	1	1	16	5	4	0	0	0	127	1
54626467	0	1	2009	L	1	1	1	1	0	16	5	4	0	1	1	77	1
20217132	0	0	2011	L	1	1	1	1	1	16	5	4	0	0	1	21	1
24415090	0	0	2015	L	1	1	1	3	1	16	5	4	0	1	1	29	1
27297210	0	1	2011	L	1	1	1	1	1	16	5	4	0	0	0	107	1
16480701	0	1	2012	L	1	1	1	1	0	16	5	4	0	1	1	16	1
16756455	0	1	2017	L	1	1	1	1	1	16	5	4	0	0	0	24	1
36553669	0	0	2017	L	2	1	1	1	0	16	5	4	1	0	0	24	1
26848743	0	1	2006	L	2	1	1	1	0	16	5	4	0	1	1	46	1
9107649	0	0	2010	L	2	1	1	3	0	16	5	4	0	0	1	2	1
20411153	0	1	2018	L	1	1	1	1	1	16	5	4	0	0	0	21	1
5481526	0	1	2007	L	2	1	1	1	0	15	5	4	0	0	0	153	1
16505311	0	1	2012	L	1	1	1	1	1	16	5	4	0	1	1	21	1
16523065	0	1	2013	L	1	1	1	1	0	16	5	4	0	0	0	79	1
9172665	0	1	2015	L	1	1	1	1	0	16	5	4	1	1	1	40	1
50148523	0	0	2016	L	2	1	1	2	0	16	5	4	1	1	1	33	1
34508382	0	1	2005	L	1	2	1	1	0	16	5	4	0	0	1	9	1
62329284	0	1	2006	L	1	2	1	2	0	16	5	4	1	0	0	158	1
35112740	0	1	2009	R	2	2	1	1	1	16	5	4	1	1	1	48	1
35728818	0	1	2012	L	1	2	1	1	1	16	5	4	0	0	0	91	1
35831725	0	1	2014	L	1	2	2	1	0	16	5	4	1	0	0	68	1
20339237	0	1	2015	L	1	2	1	1	0	16	5	4	0	0	0	52	1
35001931	0	1	2015	L	1	2	2	1	0	16	5	4	0	0	1	22	1
1481603	0	1	2018	L	1	2	2	1	0	16	5	4	0	0	0	23	1
34799708	0	1	2007	L	2	2	1	1	1	16	5	4	0	1	1	9	1
62655865	0	1	2012	L	2	2	1	1	0	16	5	4	0	1	1	18	1
34352640	0	1	2004	R	2	2	1	1	1	16	5	4	0	1	1	12	1
34638710	0	1	2005	L	2	2	1	1	1	16	5	4	0	0	1	76	1
35801366	0	1	2013	L	2	2	1	1	1	16	5	4	1	0	0	74	1
16409208	0	1	2015	L	1	2	3	1	1	16	5	4	0	0	1	36	1
34850858	0	1	2008	L	1	2	1	1	1	16	5	4	0	1	1	6	1
1215934	0	1	2011	L	2	2	1	3	0	16	5	4	0	0	0	98	1
49952027	0	1	2012	L	2	2	1	2	1	16	5	4	0	0	0	93	1
50223941	0	1	2017	R	2	2	1	1	1	16	5	4	0	1	1	16	1
16272090	0	1	2007	L	2	2	1	3	1	16	5	4	0	1	1	119	1
54782489	0	1	2008	L	1	2	1	2	0	16	5	4	0	1	1	30	1
14111471	0	1	2009	L	2	2	1	1	1	16	5	4	0	0	1	10	1
5649287	0	1	2011	L	1	2	1	1	1	16	5	4	0	1	1	10	1
35680214	0	0	2013	L	2	2	1	1	0	16	5	4	1	0	0	48	1
46785580	0	0	2013	R	2	2	1	1	1	16	5	4	1	1	1	14	1
36211587	0	1	2016	L	1	2	1	1	0	16	5	4	0	0	0	45	1
46499736	0	1	2007	R	2	2	1	1	1	16	5	4	0	1	1	104	1
9131146	0	0	2012	L	1	2	1	3	0	16	5	4	0	1	1	4	1
5783162	0	1	2015	L	1	2	1	1	1	16	5	4	0	0	1	21	1
5792400	0	1	2015	R	1	2	1	1	1	16	5	4	0	0	0	53	1
36692148	0	1	2019	L	2	2	1	3	1	16	5	4	0	0	0	11	1
34958362	0	1	2008	L	1	2	1	1	0	16	5	4	0	1	1	15	1
9101126	0	1	2009	R	2	2	1	1	0	16	5	4	0	1	1	10	1
35090076	0	1	2009	L	1	2	1	3	0	16	5	4	0	0	0	9	1
54744427	0	1	2010	L	1	2	1	1	1	16	5	4	0	1	1	39	1
16662093	0	1	2015	R	2	2	1	1	0	16	5	4	0	1	1	31	1
27725225	0	1	2017	R	2	2	1	3	0	16	5	4	1	1	1	26	1
9053853	0	1	2005	L	1	2	1	3	1	16	5	4	0	1	1	59	1
26761962	0	0	2004	L	1	2	1	3	1	16	5	4	0	0	0	180	1
46755040	0	1	2012	L	1	2	1	1	0	16	5	4	1	0	1	51	1
16137192	0	1	2004	R	2	2	1	1	0	16	5	4	0	1	1	8	1
1021206	0	1	2006	L	2	2	1	3	0	16	5	4	1	0	0	161	1
27097185	0	1	2006	R	2	2	1	1	1	15	5	4	1	0	1	23	1
5691891	0	1	2012	L	1	2	1	1	1	16	5	4	1	1	1	17	1
35875811	0	1	2014	L	1	2	1	1	1	15	5	4	0	1	1	69	1
24475661	0	1	2018	L	1	2	1	1	1	16	5	4	0	0	0	16	1
26820367	0	1	2005	R	2	2	1	3	0	16	5	4	1	1	1	11	1
34340574	0	1	2004	L	1	2	1	1	0	15	5	4	0	1	1	14	1
1136245	0	1	2009	R	2	2	1	1	0	16	5	4	0	0	0	37	1
36822943	0	1	2019	L	1	2	1	1	0	16	5	4	1	0	0	9	1
35273008	0	1	2010	R	2	2	1	1	1	16	5	4	1	0	1	18	1
16451524	0	1	2011	L	1	2	1	1	1	16	5	4	1	1	1	55	1
24460503	0	1	2017	L	1	2	1	1	1	16	5	4	1	0	0	26	1
36634223	0	0	2018	L	1	2	2	1	0	16	5	4	0	0	0	22	1
26864737	0	1	2006	L	1	2	1	1	0	16	5	4	0	1	1	41	1
62385331	0	1	2007	L	2	2	1	2	0	16	5	4	0	1	1	31	1
37004554	0	1	2019	L	2	2	1	3	0	16	5	4	0	0	0	5	1
27634913	0	1	2016	L	2	2	1	1	1	16	5	4	1	1	1	15	1
1273898	0	1	2012	L	1	2	1	1	1	16	5	4	1	0	0	69	1
34761147	0	1	2007	L	2	2	1	1	1	16	5	4	1	1	1	44	1
9094798	0	1	2008	L	1	2	1	1	1	16	5	4	0	1	1	20	1
36018850	0	1	2014	L	1	2	1	1	1	16	5	4	1	0	0	71	1
35836487	0	1	2014	L	1	2	1	2	0	16	5	4	1	0	1	33	1
1029131	0	1	2006	L	1	3	1	2	1	16	5	4	0	1	1	67	1
35419600	0	0	2010	L	1	3	1	2	0	15	5	4	1	1	1	60	1
34523744	0	1	2005	L	1	3	1	1	0	16	5	4	1	0	1	44	1
46949096	0	1	2016	L	2	3	1	3	0	14	5	4	1	1	1	11	1
281687	0	0	2006	L	1	3	2	2	1	16	5	4	0	1	1	5	1
21871396	0	1	2004	L	1	3	1	1	0	16	5	4	0	0	1	5	1
27063657	0	0	2009	L	1	3	1	1	1	16	5	4	0	0	0	130	1
47146967	0	1	2019	L	1	3	1	1	0	16	5	4	0	0	0	1	1
62421831	0	1	2008	L	1	3	1	2	1	16	5	4	1	1	1	7	1
34429843	0	1	2005	L	2	3	1	1	0	15	5	4	0	1	1	67	1
54640227	0	1	2009	L	2	1	1	1	2	16	5	4	0	0	0	5	1
55184513	0	1	2015	L	1	1	1	1	0	16	5	4	0	0	1	20	1
22190138	0	1	2014	R	2	1	1	2	1	13	5	4	0	0	0	64	1
1264198	0	0	2012	R	2	1	1	1	1	16	5	4	0	0	0	92	1
62676450	0	1	2012	L	1	1	1	2	0	16	5	4	0	0	1	68	1
55557631	0	1	2018	L	1	1	1	1	0	16	5	4	1	0	0	15	1
46553147	0	0	2006	L	2	1	1	1	0	16	5	4	0	0	1	15	1
16428406	0	1	2011	L	1	1	1	1	0	16	5	4	0	0	0	105	1
5702068	0	1	2013	L	2	1	1	1	0	16	5	4	1	1	1	41	1
1459695	0	1	2017	L	1	1	1	2	1	16	5	4	0	0	0	32	1
1506356	0	1	2018	L	1	1	1	3	2	16	5	4	1	0	0	17	1
24323350	0	1	2011	R	2	1	1	1	1	16	5	4	1	1	1	46	1
50165192	0	1	2016	L	1	1	1	2	1	16	5	4	1	1	1	31	1
24475230	0	1	2018	L	1	1	1	1	0	16	5	4	0	0	0	18	1
14092775	0	1	2008	R	2	1	1	3	1	16	5	4	0	1	1	54	1
54995424	0	1	2011	L	1	1	1	2	0	16	5	4	0	1	1	51	1
1244469	0	1	2012	L	1	1	1	3	0	16	5	4	0	0	0	90	1
35889539	0	1	2013	R	2	1	1	2	0	16	5	4	0	0	1	37	1
36388872	0	1	2015	R	2	1	1	1	0	16	5	4	0	0	0	49	1
4713462	0	0	2017	L	1	1	2	2	0	16	5	4	0	0	0	24	1
47028053	0	1	2017	L	1	1	1	1	2	14	5	4	0	0	1	1	1
50280156	0	1	2019	L	1	1	2	1	0	16	5	4	0	0	0	7	1
32543232	0	1	2010	L	1	1	3	1	0	16	5	4	0	1	1	31	1
1030843	0	0	2012	L	1	1	2	1	1	15	5	4	1	0	1	37	1
35214017	0	1	2012	L	2	1	2	1	1	16	5	4	0	0	0	93	1
35580882	0	1	2012	L	1	1	1	1	0	16	5	4	0	0	1	4	1
5855771	0	1	2017	L	1	1	1	1	0	16	5	4	1	0	0	34	1
63070656	0	1	2018	L	1	1	1	2	0	16	5	4	0	0	0	16	1
16424542	0	1	2011	L	1	1	1	1	0	16	5	4	1	1	1	21	1
22154647	0	0	2014	L	1	1	1	2	1	16	5	4	0	0	0	63	1
11289370	0	0	2018	L	1	1	1	2	1	13	5	4	0	0	0	14	1
35205472	0	1	2009	L	1	1	1	1	1	16	5	4	0	0	1	112	1
5645163	0	1	2011	R	2	1	1	1	0	16	5	4	1	0	0	100	1
35338740	0	0	2011	L	1	1	1	3	0	16	5	4	0	0	0	107	1
16539566	0	1	2013	L	1	1	1	1	1	16	5	4	0	0	1	30	1
24434711	0	1	2013	L	1	1	1	3	0	16	5	4	0	0	0	77	1
22197443	0	1	2015	L	2	1	1	1	0	13	5	4	0	0	0	57	1
62945999	0	1	2017	R	1	1	1	1	1	16	5	4	0	0	0	35	1
1510385	0	1	2018	L	1	1	1	1	1	16	5	4	1	0	0	8	1
36788289	0	0	2018	L	1	1	1	1	0	16	5	4	0	0	0	12	1
5436635	0	1	2019	R	1	1	2	1	0	16	5	4	0	0	0	1	1
36950841	0	0	2019	L	2	1	1	1	1	16	5	4	1	0	0	9	1
34784836	0	1	2007	L	1	1	1	1	1	16	5	4	0	1	1	16	1
16327620	0	0	2009	L	1	1	1	1	1	16	5	4	0	0	1	71	1
1246886	0	1	2011	L	1	1	1	3	0	16	5	4	0	0	0	99	1
36414282	0	1	2016	L	1	1	1	1	1	16	5	4	1	0	0	38	1
16891170	0	1	2018	L	1	1	1	2	1	16	5	4	0	0	0	16	1
11070328	0	1	2012	R	2	1	1	1	1	16	5	4	0	0	1	28	1
35803171	0	1	2013	L	1	1	1	1	0	16	5	4	0	0	0	77	1
16687680	0	1	2016	L	2	1	1	2	1	16	5	4	0	0	1	23	1
27786358	0	0	2017	L	1	1	1	1	1	16	5	4	0	1	1	22	1
34523754	0	0	2005	L	1	1	1	3	0	16	5	4	1	1	1	23	1
1039730	0	1	2007	L	1	1	1	3	0	16	5	4	1	0	0	152	1
16246850	0	1	2007	R	2	1	1	1	0	16	5	4	0	0	1	43	1
5522979	0	1	2008	L	1	1	1	1	1	16	5	4	0	1	1	61	1
5626099	0	1	2008	L	2	1	1	1	0	16	5	4	0	0	0	139	1
35020812	0	1	2009	L	2	1	1	1	1	16	5	4	1	0	0	130	1
16402152	0	1	2010	L	1	1	1	1	0	16	5	4	0	1	1	58	1
35340161	0	1	2010	L	1	1	1	2	1	16	5	4	0	1	1	10	1
35377557	0	1	2010	L	1	1	1	1	0	16	5	4	0	0	0	108	1
46655792	0	1	2010	L	1	1	1	1	0	16	5	4	0	0	0	116	1
1217332	0	1	2011	L	2	1	1	1	2	16	5	4	1	1	1	6	1
5619450	0	1	2011	L	1	1	1	1	0	16	5	4	0	1	1	24	1
24343783	0	1	2012	L	1	1	1	1	0	16	5	4	1	0	0	90	1
27319657	0	1	2012	L	1	1	1	1	0	16	5	4	1	1	1	32	1
16534212	0	0	2013	R	2	1	1	3	1	16	5	4	0	0	0	77	1
23876352	0	1	2013	L	1	1	1	3	0	16	5	4	0	0	0	79	1
27492241	0	0	2013	L	2	1	1	1	1	15	5	4	1	1	1	27	1
36013431	0	1	2014	L	1	1	1	1	0	16	5	4	0	0	0	60	1
62762083	0	1	2014	L	1	1	1	1	1	16	5	4	0	0	0	69	1
1473630	0	0	2017	L	1	1	1	1	0	16	5	4	0	0	0	24	1
1479593	0	1	2017	L	1	1	1	1	1	16	5	4	0	0	0	27	1
16747802	0	1	2017	L	1	1	1	1	0	16	5	4	0	0	0	26	1
50311947	0	0	2019	R	2	1	1	1	1	16	5	4	0	0	0	11	1
50356643	0	1	2019	L	1	1	1	1	0	16	5	4	0	0	0	3	1
16268464	0	1	2007	L	1	1	2	1	0	16	5	4	1	1	1	66	1
34934660	0	0	2008	L	1	1	1	3	0	16	5	4	0	1	1	81	1
1262094	0	1	2012	L	1	1	1	3	0	16	5	4	1	1	1	30	1
16501449	0	1	2012	L	1	1	1	1	1	16	5	4	0	0	0	86	1
35655284	0	1	2012	L	2	1	1	1	1	16	5	4	0	1	1	78	1
24371016	0	1	2013	L	1	1	1	3	0	16	5	4	0	1	1	42	1
50043749	0	1	2014	R	2	1	1	2	1	16	5	4	0	1	1	28	1
16626220	0	0	2015	L	1	1	1	1	0	16	5	4	0	0	0	54	1
27629077	0	0	2016	L	1	1	1	1	0	16	5	4	0	0	0	39	1
46160258	0	1	2017	L	2	1	2	1	0	16	5	4	1	1	1	18	1
1260415	0	1	2012	L	1	1	1	2	0	16	5	4	0	0	0	87	1
35558142	0	1	2012	L	1	1	1	1	0	16	5	4	0	0	0	92	1
27432646	0	0	2013	L	1	1	1	3	0	16	5	4	0	0	0	74	1
27485514	0	1	2014	L	1	1	1	3	1	16	5	4	0	0	0	64	1
5808332	0	1	2015	R	2	1	1	1	2	16	5	4	0	0	0	45	1
5877348	0	1	2017	L	1	1	1	1	0	16	5	4	0	0	0	33	1
16728174	0	1	2017	L	1	1	1	1	1	16	5	4	0	0	0	33	1
36461724	0	1	2017	L	2	1	1	1	0	16	5	4	0	0	0	30	1
36731299	0	1	2018	L	1	1	1	3	0	16	5	4	0	0	0	20	1
55720002	0	1	2019	L	1	1	1	3	2	16	5	4	0	0	0	6	1
27003556	0	1	2008	L	1	1	1	1	0	16	5	4	0	0	1	32	1
32597002	0	1	2008	R	2	1	2	1	0	16	5	4	0	0	1	39	1
16358881	0	1	2009	L	1	1	1	2	2	16	5	4	0	1	1	68	1
14116734	0	1	2010	L	1	1	1	1	1	16	5	4	0	0	1	67	1
35230337	0	1	2010	R	2	1	1	1	1	16	5	4	1	1	1	29	1
62636187	0	1	2011	R	2	1	1	1	0	16	5	4	1	1	1	6	1
1314278	0	1	2014	R	2	1	1	1	1	16	5	4	0	0	1	34	1
36172806	0	1	2015	L	2	1	1	3	0	16	5	4	1	0	0	49	1
20369014	0	1	2018	R	2	1	1	1	1	16	5	4	0	0	0	17	1
5448452	0	1	2006	L	1	1	1	2	1	16	5	4	0	0	1	23	1
9073666	0	1	2007	L	1	1	1	1	1	16	5	4	0	1	1	69	1
35495640	0	1	2011	L	1	1	1	1	0	16	5	4	1	0	1	13	1
16154748	0	1	2004	R	2	1	1	1	0	15	5	4	0	0	1	43	1
46432273	0	1	2005	L	1	1	1	1	1	16	5	4	0	0	1	7	1
9085211	0	1	2007	R	2	1	1	1	0	16	5	4	0	0	0	154	1
23872254	0	1	2008	L	1	1	1	3	0	16	5	4	0	0	0	134	1
9089833	0	1	2009	L	1	1	1	3	0	16	5	4	0	0	1	1	1
34522447	0	1	2009	L	1	1	2	1	1	16	5	4	0	0	1	23	1
35024248	0	1	2009	L	1	1	1	2	0	16	5	4	0	0	0	124	1
1217214	0	0	2010	R	2	1	1	1	1	16	5	4	0	1	1	26	1
16410404	0	1	2010	L	1	1	1	1	0	16	5	4	0	0	0	118	1
5679306	0	1	2012	L	1	1	1	1	0	16	5	4	0	0	0	85	1
35556729	0	0	2012	L	1	1	1	1	0	16	5	4	1	0	0	33	1
55120731	0	0	2014	L	1	1	1	1	0	16	5	4	0	0	0	62	1
36080839	0	1	2015	L	1	1	1	1	0	16	5	4	0	1	1	11	1
16821476	0	1	2019	L	1	1	1	1	1	16	5	4	0	0	0	9	1
5423581	0	1	2005	L	1	1	1	1	0	16	5	4	1	0	0	168	1
16233091	0	1	2006	L	1	1	2	1	0	16	5	4	0	1	1	105	1
24281547	0	1	2009	L	2	1	1	1	0	16	5	4	1	1	1	8	1
35698743	0	1	2012	L	1	1	1	1	0	16	5	4	0	1	1	15	1
35942245	0	1	2014	L	2	1	1	1	1	16	5	4	1	1	1	15	1
36788765	0	0	2019	L	1	1	1	1	1	16	5	4	1	0	0	10	1
36969184	0	1	2019	L	1	1	1	1	0	16	5	4	0	0	0	2	1
55645968	0	1	2019	R	2	1	1	3	0	16	5	4	1	0	0	3	1
5379422	0	1	2004	L	1	1	1	1	1	16	5	4	0	0	1	54	1
21903796	0	1	2005	L	2	1	1	2	0	16	5	4	0	0	0	171	1
35198427	0	1	2010	L	1	1	1	1	0	16	5	4	0	0	0	119	1
35929014	0	1	2013	L	1	1	1	3	1	16	5	4	0	1	1	8	1
35757047	0	1	2014	L	1	1	2	1	0	16	5	4	1	0	0	69	1
36039511	0	1	2014	L	2	1	1	1	0	16	5	4	1	1	1	23	1
36061159	0	1	2014	L	1	1	1	1	0	15	5	4	0	0	0	61	1
1435567	0	1	2016	L	1	1	1	1	1	16	5	4	1	1	1	36	1
5833442	0	1	2016	L	1	1	1	1	0	16	5	4	0	0	0	45	1
27641710	0	0	2017	L	2	1	1	1	1	13	5	4	0	1	1	11	1
63005161	0	1	2017	R	2	1	1	1	0	16	5	4	0	0	0	34	1
34854323	0	1	2018	L	1	1	1	1	0	16	5	4	0	0	0	15	1
35175979	0	1	2008	L	1	1	1	1	0	16	5	4	0	1	1	76	1
49923101	0	1	2011	L	1	1	1	2	1	16	5	4	0	1	1	16	1
16513244	0	1	2012	L	1	1	1	1	1	16	5	4	0	0	0	84	1
11175913	0	1	2015	L	1	1	1	1	1	16	5	4	1	1	1	29	1
5912274	0	1	2018	R	2	1	1	1	0	16	5	4	1	1	1	8	1
36601012	0	1	2018	L	1	1	1	1	1	16	5	4	0	0	0	22	1
9090212	0	1	2008	L	1	1	1	3	1	16	5	4	0	0	0	139	1
26938047	0	1	2009	R	2	1	1	1	0	16	5	4	0	1	1	42	1
27343090	0	1	2012	L	1	1	1	3	0	16	5	4	0	0	0	87	1
5775523	0	1	2015	L	1	1	1	1	0	16	5	4	1	0	0	57	1
46876771	0	0	2015	L	2	1	1	1	0	16	5	4	1	1	1	32	1
20211180	0	1	2010	R	2	2	1	1	1	16	5	4	1	1	1	38	1
35366936	0	1	2011	L	2	2	1	3	1	16	5	4	0	1	1	29	1
50198770	0	1	2017	L	1	2	1	2	1	16	5	4	0	0	1	5	1
16412081	0	1	2010	L	1	2	1	1	1	16	5	4	0	1	1	70	1
1228703	0	1	2012	L	1	2	1	2	1	16	5	4	0	1	1	4	1
23876793	0	0	2013	L	1	2	1	3	0	16	5	4	0	0	0	73	1
36058768	0	0	2014	L	2	2	1	3	0	16	5	4	1	0	0	59	1
27695776	0	1	2017	L	2	2	1	1	1	16	5	4	0	0	0	33	1
1097716	0	1	2008	R	2	2	1	1	0	16	5	4	1	0	1	6	1
9099630	0	1	2009	L	1	2	1	3	1	16	5	4	0	0	1	64	1
46752597	0	1	2012	R	2	2	1	1	0	15	5	4	0	0	0	88	1
62780937	0	0	2014	L	2	2	1	2	1	16	5	4	0	0	0	64	1
990951	0	1	2005	L	1	2	1	1	1	16	5	4	0	0	1	7	1
26907534	0	1	2006	R	2	2	1	1	1	16	5	4	0	0	1	28	1
26556636	0	1	2009	R	2	2	2	1	0	16	5	4	0	1	1	18	1
1199487	0	1	2011	L	1	2	1	3	0	16	5	4	0	0	0	104	1
16480950	0	1	2012	L	1	2	1	1	1	16	5	4	1	0	0	90	1
35580871	0	1	2012	L	1	2	1	1	0	16	5	4	0	1	1	9	1
27569331	0	1	2015	L	1	2	1	1	0	16	5	4	1	0	0	50	1
5833543	0	1	2016	L	1	2	1	1	0	16	5	4	0	0	1	13	1
5557179	0	1	2009	R	2	2	1	2	0	16	5	4	1	1	1	4	1
27375306	0	0	2012	L	1	2	1	1	0	15	5	4	0	0	1	4	1
16534602	0	1	2013	L	1	2	1	1	1	16	5	4	0	0	0	29	1
1367992	0	1	2015	L	2	2	1	3	0	16	5	4	1	0	0	54	1
27770769	0	1	2017	R	2	2	1	1	0	16	5	4	1	0	0	28	1
36385346	0	1	2017	L	2	2	1	1	1	16	5	4	1	1	1	13	1
5442355	0	1	2006	L	1	2	1	1	0	15	5	4	1	0	1	40	1
16284707	0	1	2008	L	1	2	1	1	2	16	5	4	0	1	1	38	1
1110419	0	0	2009	L	1	2	1	3	1	16	5	4	0	1	1	26	1
46631528	0	0	2010	L	1	2	1	1	1	16	5	4	0	1	1	18	1
9108018	0	1	2014	R	2	2	1	1	1	16	5	4	1	0	0	63	1
50311838	0	1	2018	R	2	2	1	1	1	16	5	4	1	0	0	12	1
35145164	0	1	2009	L	1	2	1	1	1	16	5	4	0	1	1	18	1
16423010	0	0	2011	L	1	2	1	3	0	14	5	4	0	0	1	31	1
20242392	0	1	2012	L	2	2	1	1	1	16	5	4	1	1	1	75	1
22154406	0	1	2016	L	1	2	2	3	0	16	5	4	1	0	0	36	1
36421832	0	1	2017	L	1	2	1	1	2	16	5	4	1	0	0	33	1
16242005	0	1	2007	L	1	2	1	1	0	16	5	4	1	1	1	8	1
35026788	0	0	2009	L	1	2	1	3	1	16	5	4	1	1	1	53	1
46815332	0	1	2013	R	2	2	1	1	1	16	5	4	1	1	1	16	1
35981480	0	0	2014	L	2	2	1	3	0	16	5	4	0	0	0	62	1
5959674	0	1	2019	L	1	2	1	1	1	16	5	4	0	0	0	11	1
16279541	0	1	2008	R	2	2	1	3	0	16	5	4	0	0	1	93	1
49823164	0	1	2008	L	1	2	1	1	1	14	5	4	1	1	1	5	1
16398091	0	0	2010	L	1	2	1	2	0	16	5	4	1	1	1	18	1
46962271	0	1	2016	L	1	2	1	1	0	16	5	4	1	0	0	39	1
36810577	0	1	2019	L	2	2	1	3	1	16	5	4	0	0	0	7	1
16233579	0	1	2006	L	1	2	1	2	1	16	5	4	0	1	1	21	1
54520531	0	1	2007	R	2	2	1	2	1	16	5	4	1	1	1	16	1
35595899	0	1	2012	L	1	2	1	2	0	16	5	4	0	0	1	48	1
1427751	0	1	2016	L	1	2	1	1	1	16	5	4	1	0	0	38	1
5386340	0	1	2004	L	1	2	1	1	0	14	5	4	0	0	0	185	1
35295712	0	1	2009	L	2	2	1	1	1	16	5	4	0	1	1	1	1
35728820	0	1	2012	L	1	2	1	3	0	16	5	4	0	0	0	88	1
55347046	0	0	2016	L	1	2	1	1	1	16	5	4	0	0	0	43	1
26771692	0	1	2005	L	1	2	1	3	0	16	5	4	0	1	1	93	1
5536004	0	1	2008	L	2	2	1	1	0	16	5	4	1	0	0	135	1
16363217	0	1	2009	L	1	2	1	1	1	15	5	4	0	0	1	37	1
27104375	0	1	2009	L	1	2	1	1	1	16	5	4	0	1	1	45	1
62896072	0	1	2015	L	2	2	1	1	1	16	5	4	1	0	1	46	1
34983345	0	1	2006	L	1	2	1	1	1	13	5	4	0	1	1	80	1
62480225	0	1	2007	L	2	2	1	2	1	16	5	4	0	1	1	32	1
35146445	0	1	2009	L	1	2	1	1	0	16	5	4	1	1	1	12	1
31966594	0	1	2008	L	1	2	1	1	0	16	5	4	0	1	1	33	1
20249359	0	1	2013	L	1	2	1	1	0	16	5	4	1	0	1	4	1
35730881	0	0	2013	L	1	2	2	1	0	16	5	4	0	0	0	76	1
1342073	0	1	2014	L	1	2	1	3	1	16	5	4	1	0	0	60	1
46968198	0	1	2016	L	2	2	1	1	0	16	5	4	1	1	1	11	1
34536859	0	1	2006	R	2	2	1	1	0	16	5	4	1	1	1	24	1
27577939	0	0	2016	L	1	2	1	2	1	16	5	4	1	0	0	45	1
16289829	0	1	2008	R	2	2	1	1	1	16	5	4	1	1	1	31	1
54341657	0	1	2005	L	1	2	1	2	0	16	5	4	0	1	1	16	1
34565444	0	1	2006	L	1	2	1	2	0	16	5	4	0	0	0	6	1
35152524	0	0	2009	L	1	2	1	1	0	16	5	4	1	0	0	124	1
27297199	0	1	2012	L	1	2	1	1	0	16	5	4	0	1	1	12	1
5969239	0	1	2019	R	2	2	1	1	1	16	5	4	1	0	0	7	1
35487898	0	1	2012	L	1	3	1	3	0	16	5	4	0	1	1	37	1
16271264	0	1	2007	L	1	3	1	1	2	16	5	4	0	0	1	5	1
35323651	0	1	2010	L	1	3	1	2	0	16	5	4	1	1	1	18	1
49895475	0	0	2010	L	1	3	1	2	0	16	5	4	1	1	1	5	1
5385905	0	1	2004	L	1	3	1	1	0	13	5	4	0	1	1	35	1
34331257	0	1	2005	L	1	3	1	1	1	16	5	4	1	0	1	59	1
34594141	0	0	2006	L	1	3	1	1	1	16	5	4	0	0	1	59	1
34422368	0	1	2005	L	1	3	1	3	0	16	5	4	1	1	1	51	1
26876356	0	1	2007	L	1	3	2	1	1	16	5	4	0	1	1	7	1
34239197	0	0	2004	L	1	3	1	1	1	16	5	4	0	0	1	36	1
14124909	0	1	2010	L	1	3	1	1	1	14	5	4	1	1	1	67	1
5924745	0	1	2018	L	1	3	1	1	2	16	5	4	0	1	1	13	1
16563077	0	1	2014	L	1	1	1	1	0	16	5	4	0	0	0	70	1
35193496	0	1	2010	L	1	1	1	1	1	16	5	4	0	0	0	116	1
36640002	0	1	2018	L	1	1	1	1	0	16	5	4	0	0	0	18	1
35371411	0	1	2010	R	1	1	1	1	1	16	5	4	0	0	1	38	1
16551101	0	1	2013	L	2	1	1	1	0	16	5	4	0	0	0	37	1
63002726	0	1	2017	L	2	1	1	1	0	16	5	4	0	0	0	33	1
27078112	0	1	2008	L	1	1	1	2	1	16	5	4	1	1	1	16	1
22152651	0	0	2014	L	1	1	1	2	0	16	5	4	0	0	0	62	1
36355738	0	1	2016	L	2	1	1	1	0	16	5	4	1	0	1	3	1
46948687	0	1	2016	L	1	1	1	1	1	16	5	4	0	0	0	44	1
11337816	0	0	2019	L	1	1	1	1	0	16	5	4	0	0	0	7	1
5580356	0	1	2008	L	1	1	1	1	1	16	5	4	0	1	1	36	1
1224391	0	1	2011	R	2	1	2	2	0	16	5	4	0	1	1	54	1
1355705	0	1	2014	L	1	1	1	3	0	16	5	4	0	1	1	57	1
5889553	0	1	2016	L	1	1	1	1	0	16	5	4	0	1	1	20	1
27770909	0	1	2017	L	1	1	1	1	0	16	5	4	0	0	0	24	1
36626513	0	1	2017	L	1	1	1	1	0	16	5	4	0	0	0	30	1
24478970	0	1	2019	L	1	1	1	3	0	16	5	4	0	0	0	6	1
33850533	0	1	2005	L	1	1	2	1	1	16	5	4	0	0	1	12	1
24237989	0	1	2006	L	1	1	1	3	0	16	5	4	0	1	1	101	1
9080889	0	1	2008	L	1	1	1	1	1	16	5	4	0	1	1	33	1
16395077	0	1	2010	L	1	1	1	1	1	16	5	4	0	0	0	114	1
54920742	0	1	2011	L	1	1	1	1	0	16	5	4	0	0	0	101	1
5811426	0	1	2015	L	1	1	1	3	0	16	5	4	0	1	1	43	1
36941642	0	0	2019	L	1	1	1	1	1	16	5	4	0	0	0	5	1
36970713	0	1	2019	L	1	1	1	1	1	16	5	4	0	0	0	1	1
35395778	0	1	2011	L	2	1	1	1	0	16	5	4	1	0	0	103	1
55020349	0	1	2012	L	2	1	1	1	0	16	5	4	0	0	0	86	1
36273574	0	1	2016	L	1	1	1	3	0	16	5	4	0	0	0	40	1
46939129	0	1	2016	L	2	1	1	1	1	16	5	4	1	0	1	34	1
36485637	0	0	2017	L	1	1	1	3	1	16	5	4	1	0	0	34	1
50206964	0	1	2018	L	1	1	2	1	0	16	5	4	0	0	0	20	1
34531846	0	1	2006	L	2	1	1	1	0	16	5	4	1	1	1	54	1
16337096	0	1	2009	L	1	1	1	3	0	16	5	4	0	0	0	128	1
55263525	0	1	2013	L	2	1	1	1	0	16	5	4	1	1	1	8	1
62738099	0	1	2013	L	2	1	1	2	1	16	5	4	1	0	0	73	1
36113317	0	0	2014	R	2	1	1	1	1	16	5	4	1	1	1	44	1
27586518	0	1	2015	L	1	1	1	2	1	16	5	4	0	1	1	39	1
16687736	0	1	2016	L	1	1	1	1	1	16	5	4	0	0	1	40	1
63105465	0	1	2019	L	1	1	1	1	0	16	5	4	0	0	0	6	1
35126809	0	1	2009	L	1	1	1	1	1	15	5	4	0	1	1	35	1
35522169	0	1	2012	L	1	1	1	1	0	16	5	4	0	1	1	28	1
11161696	0	1	2015	L	1	1	1	1	0	13	5	4	0	0	0	53	1
34557637	0	1	2006	L	2	1	1	1	0	16	5	4	0	1	1	31	1
27168446	0	1	2007	L	1	1	1	1	1	16	5	4	0	1	1	18	1
35396867	0	0	2011	L	1	1	1	1	1	16	5	4	0	0	1	23	1
53872865	0	1	2011	L	1	1	2	1	1	15	5	4	0	1	1	22	1
27454761	0	1	2013	R	2	1	1	1	1	16	5	4	1	1	1	37	1
35761798	0	0	2013	L	1	1	1	1	0	15	5	4	1	0	0	76	1
62732365	0	0	2013	L	2	1	1	1	0	16	5	4	1	0	1	13	1
1473210	0	1	2017	L	2	1	1	1	1	16	5	4	0	0	0	34	1
36463246	0	0	2017	L	2	1	1	1	0	16	5	4	1	0	0	16	1
55487277	0	1	2017	L	1	1	1	1	0	16	5	4	0	0	0	34	1
47037311	0	1	2018	L	1	1	1	1	1	16	5	4	0	0	0	18	1
36921517	0	1	2019	L	1	1	1	1	0	16	5	4	0	0	0	9	1
35743528	0	0	2005	L	1	1	1	1	1	16	5	4	0	0	1	100	1
34895768	0	1	2008	L	1	1	1	1	0	16	5	4	0	0	0	137	1
62587019	0	1	2011	L	1	1	1	1	0	16	5	4	0	0	1	19	1
36364562	0	1	2016	L	1	1	1	1	1	16	5	4	1	0	0	38	1
54288462	0	1	2005	L	2	1	1	1	0	15	5	4	1	0	0	176	1
26868274	0	1	2006	L	1	1	1	1	0	16	5	4	0	0	1	98	1
34810587	0	1	2006	L	1	1	1	3	0	16	5	4	1	0	0	161	1
34874190	0	0	2008	L	1	1	1	2	1	16	5	4	0	1	1	123	1
35141823	0	1	2009	L	1	1	1	1	0	16	5	4	0	0	0	123	1
16418045	0	0	2010	L	1	1	1	1	0	16	5	4	0	0	0	108	1
16438108	0	1	2011	L	1	1	1	1	0	16	5	4	0	1	1	36	1
22091518	0	1	2012	L	1	1	1	3	0	16	5	4	1	0	0	85	1
54195047	0	0	2012	L	1	1	2	3	0	16	5	4	1	0	0	88	1
34561124	0	0	2013	L	1	1	2	1	0	16	5	4	0	0	0	60	1
1360066	0	1	2015	L	1	1	1	3	1	16	5	4	1	0	0	57	1
36240927	0	1	2015	L	1	1	1	2	0	16	5	4	1	1	1	37	1
46901702	0	1	2015	L	2	1	1	1	1	16	5	4	0	1	1	29	1
36272752	0	1	2016	R	2	1	1	1	0	16	5	4	0	0	0	45	1
14248125	0	1	2017	L	2	1	1	1	2	16	5	4	1	0	0	26	1
34612222	0	0	2017	L	2	1	3	1	1	16	5	4	0	1	1	8	1
36943755	0	1	2017	L	1	1	1	2	0	15	5	4	1	0	0	34	1
36757114	0	1	2019	L	1	1	1	1	0	16	5	4	0	0	0	10	1
50306730	0	1	2019	R	2	1	1	2	0	16	5	4	1	0	0	5	1
1148639	0	1	2009	L	2	1	1	1	0	16	5	4	1	1	1	37	1
54897340	0	1	2011	L	1	1	1	1	2	16	5	4	1	1	1	11	1
36342980	0	1	2014	L	1	1	1	1	1	16	5	4	0	0	0	61	1
36203518	0	1	2015	L	2	1	1	1	1	16	5	4	0	0	1	12	1
1446065	0	1	2017	L	1	1	1	1	0	16	5	4	0	0	0	33	1
5871137	0	1	2017	L	1	1	1	1	2	16	5	4	0	1	1	15	1
24518857	0	0	2019	L	1	1	1	1	1	16	5	4	1	0	0	7	1
5527157	0	1	2008	L	2	1	1	2	1	16	5	4	0	1	1	17	1
35240260	0	1	2010	L	2	1	1	1	1	16	5	4	0	1	1	25	1
1260719	0	1	2011	L	1	1	1	3	0	16	5	4	1	0	0	98	1
26455347	0	0	2012	L	1	1	1	1	0	16	5	4	0	0	0	94	1
35714011	0	1	2013	L	2	1	1	3	0	16	5	4	0	1	1	34	1
46785481	0	0	2013	L	1	1	1	1	1	16	5	4	0	1	1	4	1
36830730	0	0	2014	L	1	1	1	1	1	16	5	4	0	0	0	66	1
4791994	0	1	2015	R	2	1	2	1	0	16	5	4	0	0	0	58	1
62851970	0	0	2015	L	1	1	1	1	1	16	5	4	1	1	1	17	1
16699436	0	1	2016	L	1	1	1	3	0	16	5	4	0	0	0	38	1
36671686	0	1	2018	L	1	1	1	1	1	16	5	4	0	0	1	13	1
22050685	0	1	2010	L	1	1	1	2	0	16	5	4	0	0	0	110	1
35465768	0	1	2011	L	2	1	1	3	0	16	5	4	1	0	1	13	1
5690870	0	1	2012	L	1	1	1	1	1	16	5	4	0	0	0	86	1
9144518	0	1	2012	L	1	1	2	1	1	16	5	4	0	0	0	88	1
1325750	0	1	2014	L	1	1	1	3	2	16	5	4	0	0	0	68	1
5754801	0	1	2014	L	1	1	1	1	0	16	5	4	0	0	0	60	1
27568839	0	0	2015	R	2	1	1	1	0	16	5	4	0	0	0	48	1
36136733	0	1	2015	L	2	1	1	1	1	16	5	4	1	1	1	45	1
9203206	0	0	2017	L	1	1	1	1	1	16	5	4	1	0	1	18	1
36672962	0	1	2018	L	1	1	1	2	1	16	5	4	0	0	0	20	1
27843414	0	1	2019	L	1	1	1	1	0	16	5	4	0	0	0	6	1
49413956	0	1	2006	L	2	1	1	1	1	16	5	4	0	1	1	28	1
34902834	0	1	2008	L	1	1	1	1	0	16	5	4	0	1	1	11	1
1210622	0	1	2011	L	1	1	1	3	1	16	5	4	0	1	1	16	1
35462421	0	0	2011	R	2	1	1	2	0	16	5	4	1	0	1	16	1
14207347	0	1	2014	L	2	1	1	1	2	16	5	4	1	1	1	25	1
27283770	0	0	2014	R	2	1	2	2	1	16	5	4	0	1	1	38	1
35888662	0	1	2014	L	2	1	1	1	1	16	5	4	1	0	0	68	1
9163130	0	1	2015	L	1	1	1	1	1	16	5	4	0	1	1	24	1
16743997	0	1	2017	L	1	1	1	1	1	16	5	4	0	0	0	26	1
26866599	0	0	2005	L	1	1	1	3	0	16	5	4	0	1	1	47	1
16370022	0	1	2009	L	1	1	1	1	1	15	5	4	0	0	1	7	1
16439663	0	1	2011	L	2	1	1	1	0	15	5	4	1	1	1	13	1
35286649	0	0	2011	L	1	1	1	1	0	16	5	4	1	0	0	107	1
49420687	0	1	2012	L	1	1	2	1	0	16	5	4	0	1	1	42	1
9143754	0	1	2013	L	1	1	1	1	1	16	5	4	1	1	1	46	1
36048551	0	1	2013	L	2	1	1	3	1	16	5	4	1	1	1	26	1
27448760	0	0	2014	L	1	1	1	1	1	15	5	4	1	0	0	71	1
46895200	0	1	2014	R	1	1	1	1	0	16	5	4	0	0	0	71	1
36508301	0	1	2017	L	1	1	1	1	0	16	5	4	0	0	0	34	1
36674241	0	1	2017	L	1	1	1	1	0	16	5	4	0	0	0	28	1
27348077	0	1	2018	L	1	1	2	3	0	16	5	4	0	0	0	16	1
36756104	0	1	2018	L	1	1	1	1	0	16	5	4	0	0	0	8	1
16440484	0	1	2011	L	1	1	1	1	0	16	5	4	0	1	1	12	1
35371836	0	0	2011	L	1	1	1	3	0	16	5	4	0	1	1	40	1
35554164	0	0	2012	L	1	1	1	1	0	16	5	4	0	0	0	92	1
55317002	0	1	2014	L	2	1	1	1	2	16	5	4	1	0	0	62	1
36022221	0	0	2015	L	1	1	1	3	0	16	5	4	1	1	1	23	1
16166298	0	1	2004	R	2	1	1	1	1	16	5	4	0	1	1	39	1
5516146	0	0	2008	L	2	1	1	1	1	16	5	4	1	1	1	8	1
35048048	0	1	2008	L	1	1	1	3	1	15	5	4	0	0	0	115	1
1139338	0	1	2009	R	2	1	1	1	0	16	5	4	0	1	1	22	1
1301405	0	1	2013	L	1	1	1	2	1	14	5	4	0	0	0	74	1
36289757	0	0	2015	L	2	1	1	1	0	16	5	4	1	0	0	48	1
1536288	0	1	2019	L	1	1	1	3	0	16	5	4	0	0	0	5	1
16211696	0	1	2006	L	2	1	1	1	0	16	5	4	0	1	1	26	1
26886208	0	1	2009	L	2	1	2	1	0	15	5	4	0	0	0	123	1
9133158	0	0	2012	L	1	1	1	3	0	16	5	4	0	0	1	69	1
62865222	0	1	2015	L	1	1	2	1	1	16	5	4	0	1	1	19	1
20291491	0	1	2018	L	1	1	3	1	0	16	5	4	0	0	0	21	1
5958818	0	1	2019	R	2	1	2	1	1	16	5	4	0	0	0	10	1
54157149	0	1	2005	L	1	1	2	1	0	16	5	4	0	1	1	36	1
49917932	0	1	2011	L	2	1	1	1	1	16	5	4	1	0	0	104	1
5798326	0	1	2015	L	1	1	1	1	1	16	5	4	1	0	0	59	1
16630182	0	1	2015	L	1	1	1	1	0	16	5	4	1	0	0	54	1
36074862	0	1	2015	L	2	1	1	1	1	16	5	4	0	1	1	19	1
33684946	0	0	2004	L	1	2	2	3	0	16	5	4	0	1	1	25	1
16182019	0	1	2005	R	2	2	1	1	1	16	5	4	0	1	1	77	1
27177444	0	1	2007	L	1	2	1	2	0	16	5	4	0	1	1	31	1
62480338	0	1	2007	L	1	2	1	2	0	16	5	4	0	0	1	48	1
34958245	0	1	2008	L	1	2	1	1	0	16	5	4	1	0	1	116	1
35604635	0	1	2011	L	1	2	1	2	1	16	5	4	1	1	1	56	1
46744802	0	1	2011	L	1	2	1	1	1	16	5	4	0	0	0	104	1
36309369	0	1	2016	L	1	2	1	3	0	16	5	4	0	0	0	44	1
16841231	0	1	2019	R	2	2	1	2	1	16	5	4	0	0	0	5	1
35311936	0	1	2010	L	2	2	1	1	0	16	5	4	0	1	1	102	1
27459654	0	1	2014	L	2	2	1	1	1	16	5	4	0	1	1	42	1
16641323	0	1	2015	L	1	2	1	3	0	16	5	4	0	1	1	16	1
1437530	0	1	2016	L	1	2	1	1	1	16	5	4	0	0	0	36	1
49722340	0	1	2016	L	1	2	2	1	1	16	5	4	1	1	1	20	1
55342182	0	1	2017	L	2	2	1	1	1	16	5	4	0	0	0	35	1
54234698	0	1	2006	L	2	2	2	1	0	16	5	4	0	1	1	27	1
62855022	0	1	2015	L	1	2	1	1	1	16	5	4	1	0	0	58	1
35437118	0	1	2011	L	1	2	1	1	1	13	5	4	0	0	0	104	1
35859181	0	1	2013	L	1	2	1	1	1	16	5	4	0	1	1	30	1
15617690	0	1	2004	L	1	2	1	2	0	16	5	4	0	0	1	24	1
46690995	0	1	2010	L	2	2	1	1	0	16	5	4	1	0	1	7	1
62875220	0	1	2016	L	2	2	1	2	2	16	5	4	0	1	1	12	1
14075292	0	1	2007	L	1	2	1	1	0	16	5	4	0	0	1	18	1
5519735	0	1	2008	L	1	2	1	1	1	16	5	4	1	0	1	122	1
22104808	0	1	2013	R	2	2	1	2	0	16	5	4	1	1	1	24	1
14219713	0	1	2016	L	1	2	1	1	1	16	5	4	0	0	0	45	1
953204	0	1	2004	L	1	2	1	2	0	16	5	4	1	1	1	32	1
16228654	0	1	2006	L	2	2	1	1	1	16	5	4	0	1	1	31	1
35585012	0	1	2012	R	2	2	1	2	1	16	5	4	0	1	1	19	1
34283662	0	1	2006	R	2	2	3	1	1	16	5	4	1	1	1	17	1
34712532	0	1	2007	L	1	2	1	1	1	16	5	4	1	1	1	41	1
27089612	0	1	2009	L	2	2	1	1	2	15	5	4	0	1	1	38	1
36375933	0	0	2017	L	1	2	1	2	1	16	5	4	1	0	0	35	1
63087656	0	1	2019	R	2	2	1	1	1	16	5	4	1	0	0	7	1
5799531	0	0	2015	L	1	2	1	1	1	16	5	4	1	0	0	54	1
5725831	0	0	2016	L	1	2	2	1	0	16	5	4	0	0	0	40	1
34713342	0	1	2007	L	1	2	1	1	0	16	5	4	0	1	1	6	1
20288235	0	1	2015	L	2	2	1	1	1	16	5	4	1	1	1	3	1
34900119	0	1	2008	L	1	2	1	1	1	16	5	4	0	1	1	17	1
35426371	0	1	2011	L	1	2	1	3	0	16	5	4	0	1	1	22	1
36467747	0	1	2017	L	2	2	1	1	0	16	5	4	1	0	0	28	1
55344988	0	0	2016	L	2	2	1	2	1	16	5	4	1	0	0	36	1
46381694	0	1	2004	L	2	2	1	1	0	14	5	4	0	1	1	22	1
34944031	0	1	2008	L	1	2	1	3	0	16	5	4	1	0	0	138	1
35583023	0	0	2012	L	1	2	1	1	0	16	5	4	1	0	0	92	1
1286395	0	1	2013	L	1	2	1	1	0	16	5	4	0	1	1	31	1
24310451	0	1	2009	L	1	2	1	3	0	15	5	4	0	0	0	131	1
27783364	0	1	2018	L	1	2	1	1	0	16	5	4	1	0	0	16	1
34982889	0	1	2007	L	1	2	1	1	1	13	5	4	0	1	1	17	1
1396839	0	1	2016	L	2	2	1	1	1	16	5	4	0	1	1	19	1
1047711	0	1	2007	R	2	2	1	1	1	16	5	4	1	0	0	152	1
27560181	0	1	2015	L	1	2	1	3	0	16	5	4	0	0	0	52	1
31979447	0	1	2016	L	1	2	1	1	0	16	5	4	1	1	1	16	1
1121306	0	1	2009	R	2	2	1	1	1	16	5	4	0	1	1	20	1
55158018	0	1	2014	L	1	2	1	1	0	16	5	4	0	1	1	61	1
20351378	0	1	2018	L	1	2	1	1	1	16	5	4	1	0	0	16	1
34611370	0	1	2006	L	1	2	1	1	0	16	5	4	0	1	1	90	1
16311961	0	0	2008	L	1	2	1	1	0	16	5	4	1	1	1	13	1
5776970	0	1	2015	L	2	2	1	1	1	16	5	4	1	1	1	5	1
35579528	0	1	2012	L	1	2	1	1	0	16	5	4	0	1	1	1	1
14168914	0	1	2013	L	1	2	1	1	1	16	5	4	0	1	1	52	1
34299579	0	0	2004	L	1	2	1	1	0	16	5	4	1	1	1	73	1
49502563	0	1	2005	R	1	2	1	2	1	16	5	4	0	1	1	3	1
1147070	0	1	2007	L	2	2	1	1	1	16	5	4	0	1	1	5	1
34909015	0	1	2008	L	1	2	1	1	1	16	5	4	0	1	1	41	1
35502608	0	1	2012	R	2	2	1	1	0	16	5	4	0	0	1	25	1
34958088	0	1	2008	L	1	3	1	1	0	16	5	4	1	1	1	68	1
55318907	0	1	2016	L	1	3	1	1	0	16	5	4	1	1	1	9	1
27888610	0	1	2019	L	1	3	1	3	0	16	5	4	1	0	0	5	1
35873528	0	1	2014	L	1	3	1	1	1	16	5	4	1	1	1	38	1
27127073	0	1	2009	L	1	3	1	1	0	15	5	4	0	1	1	9	1
35682601	0	1	2012	L	1	3	1	1	0	16	5	4	1	1	1	31	1
35478624	0	1	2011	L	1	3	1	1	0	16	5	4	1	1	1	34	1
46597053	0	1	2008	L	1	3	1	1	0	16	5	4	1	1	1	13	1
27211289	0	1	2011	R	1	3	1	3	1	16	5	4	1	0	0	102	1
14246050	0	0	2017	L	1	1	1	1	2	16	5	4	0	1	1	23	1
26946379	0	1	2007	L	1	1	1	3	0	16	5	4	1	0	0	148	1
5592011	0	0	2010	L	1	1	1	1	1	16	5	4	0	0	1	56	1
35451692	0	0	2012	L	1	1	1	2	1	16	5	4	0	0	0	95	1
16556941	0	1	2013	L	1	1	1	1	0	16	5	4	0	0	1	23	1
36350904	0	1	2016	L	1	1	1	1	0	16	5	4	0	0	0	38	1
5580358	0	1	2007	L	1	1	1	1	1	16	5	4	0	1	1	104	1
1435996	0	1	2017	L	1	1	1	3	0	16	5	4	0	0	0	34	1
22267745	0	1	2018	L	1	1	1	1	0	16	5	4	0	0	0	19	1
24291410	0	0	2009	L	1	1	1	3	0	16	5	4	0	1	1	98	1
49895356	0	1	2010	L	2	1	1	1	1	16	5	4	0	1	1	99	1
1217896	0	1	2011	L	1	1	1	2	1	16	5	4	0	1	1	25	1
24372259	0	1	2013	L	1	1	1	1	1	16	5	4	0	0	0	74	1
36359192	0	0	2016	L	1	1	1	1	0	16	5	4	1	0	0	37	1
5783263	0	1	2015	L	2	1	1	1	1	16	5	4	0	1	1	38	1
16662679	0	1	2016	L	1	1	1	2	1	16	5	4	0	0	0	47	1
50300645	0	1	2019	L	1	1	1	2	1	16	5	4	0	0	0	10	1
35627408	0	0	2012	L	1	1	1	1	1	16	5	4	0	0	1	4	1
22123517	0	1	2014	L	1	1	1	2	0	16	5	4	0	1	1	23	1
16664085	0	0	2016	L	1	1	1	2	1	16	5	4	0	0	0	47	1
5581789	0	1	2007	L	2	1	1	1	1	16	5	4	0	1	1	83	1
16523634	0	1	2013	R	2	1	1	3	1	16	5	4	0	1	1	79	1
11176280	0	0	2015	L	1	1	1	3	0	16	5	4	1	0	0	48	1
35403243	0	1	2015	L	1	1	2	1	0	16	5	4	0	0	0	58	1
55195959	0	1	2015	L	1	1	1	1	1	16	5	4	0	0	0	55	1
9188380	0	0	2016	L	1	1	1	3	0	16	5	4	1	1	1	39	1
55051302	0	1	2016	L	1	1	2	3	1	16	5	4	0	1	1	4	1
46987572	0	1	2017	L	1	1	1	1	1	16	5	4	0	0	0	32	1
1072202	0	1	2004	L	1	1	1	3	0	16	5	4	0	0	0	186	1
5427991	0	0	2005	L	1	1	1	1	1	16	5	4	0	1	1	15	1
16363261	0	1	2009	R	2	1	1	1	1	15	5	4	0	1	1	32	1
16405551	0	1	2010	R	2	1	1	1	0	16	5	4	0	1	1	38	1
1273372	0	1	2013	L	1	1	1	2	1	16	5	4	0	1	1	27	1
35954566	0	0	2014	L	1	1	1	2	1	16	5	4	0	0	0	66	1
36233478	0	1	2015	L	1	1	1	1	0	16	5	4	0	0	0	54	1
22227604	0	0	2016	L	1	1	1	2	1	16	5	4	0	0	0	39	1
47017474	0	1	2016	L	1	1	1	1	2	16	5	4	0	0	0	40	1
26924986	0	1	2006	L	1	1	1	1	0	16	5	4	0	0	0	156	1
62479048	0	1	2009	L	2	1	1	1	1	16	5	4	0	1	1	41	1
16413449	0	1	2010	R	2	1	1	1	0	16	5	4	0	0	1	27	1
16508150	0	1	2012	L	1	1	1	1	0	16	5	4	0	0	0	85	1
22089410	0	1	2012	L	1	1	1	2	0	16	5	4	0	0	1	80	1
9145959	0	1	2013	L	1	1	1	1	1	16	5	4	0	0	0	79	1
14208956	0	1	2013	L	1	1	1	1	2	16	5	4	0	1	1	57	1
50053205	0	0	2014	L	2	1	1	1	1	16	5	4	0	0	0	68	1
36210259	0	0	2015	L	1	1	1	3	1	16	5	4	0	0	1	28	1
36435764	0	1	2016	L	1	1	1	3	0	16	5	4	1	0	0	46	1
50138733	0	1	2016	L	2	1	1	2	1	16	5	4	1	1	1	26	1
36633349	0	1	2018	R	2	1	1	1	0	16	5	4	0	0	0	18	1
992879	0	1	2004	L	2	1	1	1	1	15	5	4	0	0	1	44	1
34530283	0	0	2009	L	1	1	2	1	0	15	5	4	1	0	0	122	1
16466734	0	1	2012	L	1	1	1	3	0	16	5	4	0	0	1	12	1
16518811	0	0	2013	R	2	1	1	1	0	16	5	4	0	1	1	9	1
35892625	0	1	2014	L	1	1	1	1	2	16	5	4	0	0	0	63	1
5815389	0	1	2016	L	1	1	1	1	1	16	5	4	0	0	0	41	1
16662420	0	1	2016	L	1	1	1	1	1	16	5	4	0	0	1	31	1
36272305	0	1	2016	L	1	1	1	1	1	16	5	4	1	0	0	43	1
16872731	0	1	2019	L	1	1	1	1	0	16	5	4	0	0	0	6	1
9089082	0	0	2008	R	2	1	1	3	1	16	5	4	0	1	1	41	1
54573437	0	1	2011	L	1	1	2	1	1	16	5	4	0	0	1	2	1
1302519	0	0	2013	L	1	1	1	1	1	16	5	4	0	0	0	64	1
1358587	0	1	2014	L	2	1	1	1	0	16	5	4	0	0	0	61	1
22106590	0	0	2014	L	1	1	2	1	1	16	5	4	0	0	0	64	1
22203268	0	0	2016	L	1	1	2	2	1	16	5	4	0	0	0	36	1
11152220	0	1	2017	L	1	1	2	1	1	13	5	4	0	0	0	35	1
16216126	0	1	2006	L	1	1	1	3	0	16	5	4	0	0	0	161	1
1174171	0	1	2010	L	1	1	1	3	0	16	5	4	0	1	1	31	1
5599548	0	1	2010	L	2	1	1	1	1	16	5	4	0	1	1	74	1
14124707	0	1	2010	L	1	1	1	1	0	16	5	4	0	1	1	83	1
16390792	0	0	2010	L	1	1	1	1	1	16	5	4	0	0	0	115	1
1225787	0	1	2011	L	1	1	1	1	0	16	5	4	0	0	1	45	1
54935870	0	1	2011	L	1	1	1	1	0	16	5	4	1	1	1	32	1
35869293	0	1	2012	L	1	1	1	1	1	16	5	4	0	0	1	7	1
16532319	0	0	2013	L	1	1	1	1	1	16	5	4	0	0	1	7	1
27371641	0	0	2013	L	1	1	1	1	0	16	5	4	0	0	0	81	1
5764309	0	1	2014	L	1	1	1	2	1	16	5	4	0	0	1	23	1
16592426	0	1	2014	L	2	1	1	1	1	16	5	4	0	1	1	41	1
36064186	0	1	2015	L	1	1	1	3	2	16	5	4	0	0	0	56	1
36357963	0	1	2016	R	2	1	1	1	0	16	5	4	0	0	0	37	1
55433048	0	1	2017	L	2	1	1	2	1	16	5	4	0	1	1	25	1
9214942	0	1	2018	R	2	1	1	1	1	16	5	4	1	0	0	20	1
36653351	0	0	2018	L	1	1	1	1	0	16	5	4	0	0	0	19	1
24273810	0	1	2007	L	1	1	1	1	1	16	5	4	1	1	1	41	1
5613243	0	1	2010	L	1	1	1	1	0	16	5	4	0	0	0	11	1
16428182	0	0	2011	L	1	1	1	2	1	16	5	4	0	1	1	48	1
35441488	0	1	2011	R	2	1	1	1	0	16	5	4	1	1	1	44	1
1359147	0	0	2014	R	2	1	1	2	1	16	5	4	1	1	1	26	1
1374984	0	1	2014	L	1	1	1	2	1	16	5	4	0	0	0	60	1
24446984	0	1	2015	L	2	1	1	1	1	16	5	4	1	0	0	48	1
16813788	0	1	2018	R	2	1	1	1	1	16	5	4	0	0	0	14	1
50260050	0	0	2018	R	2	1	1	1	1	16	5	4	0	0	0	20	1
34424224	0	1	2005	L	1	1	1	1	0	16	5	4	1	0	1	66	1
5691686	0	1	2012	L	1	1	1	1	1	13	5	4	1	0	1	19	1
16497358	0	0	2012	L	1	1	1	1	1	16	5	4	0	1	1	46	1
50133093	0	1	2015	L	2	1	1	1	0	16	5	4	1	1	1	35	1
36261963	0	1	2016	L	1	1	1	3	0	16	5	4	0	0	0	43	1
1474041	0	1	2017	L	2	1	1	1	0	16	5	4	0	0	0	29	1
1483453	0	0	2018	L	1	1	1	3	0	16	5	4	1	0	0	19	1
14286622	0	1	2018	R	2	1	1	1	1	16	5	4	0	0	0	22	1
16816685	0	1	2018	R	2	1	1	1	0	16	5	4	0	0	0	21	1
36670512	0	0	2018	L	2	1	1	1	1	16	5	4	1	0	0	16	1
5510669	0	1	2008	L	2	1	1	1	1	16	5	4	0	1	1	5	1
16425337	0	1	2010	L	1	1	1	1	1	16	5	4	0	0	1	6	1
27316310	0	1	2012	L	1	1	1	1	0	16	5	4	0	0	0	88	1
27492266	0	1	2013	R	2	1	1	2	1	15	5	4	1	1	1	67	1
1334876	0	1	2014	L	1	1	1	1	1	16	5	4	1	0	0	62	1
35833514	0	1	2015	L	2	1	1	1	1	16	5	4	0	0	1	19	1
36077754	0	1	2015	L	1	1	1	1	0	16	5	4	1	0	0	55	1
36140362	0	1	2015	R	2	1	1	1	0	16	5	4	1	1	1	28	1
27603049	0	1	2016	L	1	1	1	1	1	15	5	4	1	0	0	46	1
16737958	0	1	2017	R	1	1	1	1	1	16	5	4	0	0	0	30	1
34457014	0	0	2005	L	1	1	1	1	1	16	5	4	1	1	1	67	1
27186284	0	1	2007	L	1	1	1	2	1	16	5	4	1	1	1	52	1
34130092	0	0	2008	L	1	1	1	1	1	16	5	4	0	1	1	32	1
16376605	0	1	2009	L	1	1	1	1	0	16	5	4	1	1	1	45	1
35319013	0	1	2010	L	1	1	1	1	0	16	5	4	1	1	1	9	1
16492570	0	0	2012	L	1	1	1	1	1	16	5	4	0	1	1	13	1
27514538	0	1	2014	L	1	1	1	2	1	16	5	4	0	0	1	36	1
35970239	0	1	2014	L	1	1	1	1	0	16	5	4	0	0	0	61	1
23879333	0	0	2016	L	1	1	1	3	2	16	5	4	0	1	1	13	1
34381760	0	1	2005	L	1	1	1	1	0	16	5	4	0	0	0	178	1
35042232	0	1	2009	L	2	1	1	1	0	16	5	4	0	1	1	34	1
5612877	0	1	2010	L	1	1	1	1	1	16	5	4	0	1	1	14	1
27181159	0	0	2010	L	1	1	1	3	0	16	5	4	0	0	0	109	1
1199841	0	1	2011	L	1	1	1	1	0	16	5	4	1	1	1	25	1
14192906	0	1	2013	L	1	1	1	1	0	16	5	4	1	0	1	7	1
26949751	0	0	2013	L	1	1	2	1	0	16	5	4	0	0	1	10	1
16592434	0	1	2014	L	1	1	1	2	1	16	5	4	0	1	1	45	1
46923565	0	1	2014	L	1	1	1	1	1	16	5	4	1	0	0	17	1
55153365	0	0	2014	L	1	1	1	1	2	16	5	4	0	1	1	31	1
34180545	0	1	2015	L	1	1	2	1	1	16	5	4	1	0	0	52	1
11268825	0	1	2018	L	1	1	1	1	2	16	5	4	0	0	0	19	1
886174	0	1	2010	R	2	1	1	1	0	16	5	4	0	1	1	28	1
1202734	0	1	2011	L	1	1	1	1	1	16	5	4	0	1	1	21	1
34993154	0	0	2011	L	1	1	2	2	0	16	5	4	0	1	1	22	1
24350740	0	1	2012	L	1	1	1	1	1	16	5	4	0	0	0	94	1
27480371	0	1	2014	L	2	1	1	1	0	16	5	4	0	0	0	66	1
35949793	0	0	2014	R	2	1	1	1	1	16	5	4	0	1	1	32	1
16318335	0	1	2008	L	1	1	1	1	2	16	5	4	0	0	1	47	1
16383078	0	1	2010	L	1	1	1	1	1	16	5	4	0	0	1	15	1
1369731	0	1	2015	R	2	1	1	3	0	16	5	4	0	1	1	42	1
36025482	0	1	2015	L	2	1	1	1	0	16	5	4	0	1	1	6	1
62969776	0	1	2016	L	1	1	1	2	0	16	5	4	0	0	0	45	1
5959966	0	1	2018	L	1	1	1	1	0	16	5	4	0	0	0	16	1
50278621	0	1	2018	R	2	1	1	1	0	16	5	4	0	0	0	12	1
27837868	0	1	2019	L	1	1	1	1	0	16	5	4	0	0	0	5	1
984321	0	0	2005	L	1	1	1	3	0	16	5	4	0	0	1	53	1
1109555	0	1	2008	R	2	1	1	2	0	16	5	4	1	1	1	9	1
5573931	0	1	2009	L	1	1	1	1	1	16	5	4	1	1	1	20	1
16381986	0	1	2010	L	1	1	1	1	1	16	5	4	0	0	1	103	1
5727026	0	0	2013	L	1	1	1	2	0	16	5	4	0	0	0	37	1
49986289	0	1	2013	L	2	1	1	1	1	16	5	4	1	1	1	26	1
36463739	0	1	2014	L	1	1	1	1	0	15	5	4	1	1	1	61	1
23878525	0	0	2015	L	1	1	1	3	1	16	5	4	0	0	0	55	1
55270423	0	1	2015	L	1	1	1	1	1	16	5	4	0	0	1	9	1
36364778	0	1	2016	L	1	1	1	1	0	16	5	4	0	0	0	37	1
46991347	0	1	2017	L	1	1	1	1	1	16	5	4	0	0	1	3	1
5919836	0	1	2018	L	1	1	1	1	0	16	5	4	0	1	1	18	1
34765830	0	1	2007	L	1	1	1	3	0	16	5	4	0	0	1	11	1
16315715	0	1	2008	L	1	1	1	1	0	16	5	4	0	0	1	122	1
5767917	0	1	2014	L	1	1	1	1	1	16	5	4	0	0	0	7	1
62939906	0	1	2016	L	2	1	1	1	0	16	5	4	0	1	1	7	1
27695784	0	1	2017	L	1	1	1	1	1	16	5	4	0	0	0	33	1
36665584	0	1	2018	L	1	1	1	1	0	16	5	4	0	0	0	15	1
16825547	0	1	2019	L	1	1	1	1	1	16	5	4	1	0	0	9	1
22286107	0	1	2019	R	2	1	1	2	1	16	5	4	1	0	0	3	1
5446725	0	1	2006	L	2	2	1	1	0	16	5	4	0	0	1	65	1
54375984	0	1	2006	L	1	2	1	1	0	16	5	4	0	0	0	162	1
34681079	0	0	2007	L	1	2	1	3	0	16	5	4	0	0	0	151	1
1082688	0	1	2008	L	1	2	1	1	1	16	5	4	0	1	1	18	1
9080186	0	0	2008	L	2	2	1	1	1	16	5	4	0	1	1	32	1
33414104	0	1	2008	L	1	2	1	1	1	16	5	4	0	0	1	40	1
35136544	0	1	2009	L	1	2	1	1	1	16	5	4	0	1	1	105	1
35140274	0	1	2009	L	2	2	1	1	0	16	5	4	0	1	1	77	1
638290	0	0	2010	L	1	2	1	1	1	16	5	4	0	1	1	48	1
1181356	0	0	2010	L	2	2	1	3	0	16	5	4	0	1	1	59	1
35215300	0	1	2010	L	1	2	1	2	1	14	5	4	0	1	1	96	1
27320721	0	1	2012	L	1	2	1	1	0	16	5	4	0	1	1	34	1
50111294	0	1	2015	L	1	2	1	1	2	16	5	4	0	0	0	54	1
55664084	0	1	2019	L	1	2	1	3	0	16	5	4	1	0	0	8	1
5502622	0	1	2007	L	1	2	1	1	0	16	5	4	0	1	1	58	1
35817153	0	0	2013	L	1	2	1	1	1	16	5	4	0	0	1	49	1
50130991	0	1	2014	L	2	2	1	2	0	16	5	4	1	0	0	66	1
9195137	0	1	2016	L	1	2	1	3	1	16	5	4	0	0	0	45	1
55331734	0	1	2016	L	1	2	1	1	1	16	5	4	0	1	1	22	1
36547174	0	1	2017	L	2	2	1	1	0	16	5	4	0	0	0	33	1
50260735	0	1	2018	L	1	2	1	1	0	16	5	4	0	0	0	19	1
50260761	0	1	2018	L	1	2	1	2	1	16	5	4	1	0	0	18	1
24494242	0	1	2019	L	1	2	1	3	0	16	5	4	1	0	0	11	1
16311301	0	1	2008	L	1	2	1	3	0	16	5	4	0	0	1	125	1
62757021	0	1	2013	R	2	2	1	1	0	16	5	4	1	1	1	6	1
9176941	0	0	2015	R	2	2	1	3	0	16	5	4	0	0	1	36	1
27186771	0	1	2004	L	1	2	1	3	0	15	5	4	0	1	1	73	1
26962267	0	0	2007	L	2	2	1	1	0	13	5	4	1	0	0	150	1
62471130	0	1	2008	R	2	2	1	1	0	16	5	4	1	1	1	9	1
49955950	0	1	2012	R	2	2	1	2	0	16	5	4	0	1	1	34	1
16559636	0	1	2013	L	1	2	1	1	1	16	5	4	1	0	1	15	1
34968120	0	1	2008	L	1	2	1	1	0	16	5	4	0	1	1	24	1
54553427	0	0	2008	L	1	2	1	3	0	16	5	4	0	1	1	12	1
36194208	0	0	2012	L	1	2	1	3	1	16	5	4	0	1	1	15	1
62882440	0	0	2013	L	2	2	1	1	1	16	5	4	1	1	1	8	1
1316687	0	1	2014	R	2	2	1	3	1	15	5	4	1	1	1	5	1
16581055	0	1	2014	L	1	2	1	1	1	16	5	4	0	0	0	64	1
36595314	0	1	2017	L	1	2	1	1	1	16	5	4	0	0	0	30	1
34466712	0	1	2005	L	1	2	1	3	1	14	5	4	0	1	1	21	1
24274620	0	1	2008	L	2	2	1	1	1	16	5	4	0	0	1	49	1
62411101	0	1	2008	L	1	2	1	1	0	16	5	4	0	1	1	3	1
35398810	0	1	2009	L	1	2	1	1	1	16	5	4	0	0	1	13	1
16546185	0	1	2013	L	1	2	1	1	1	16	5	4	1	0	0	74	1
5764288	0	1	2014	L	2	2	1	1	1	16	5	4	0	1	1	5	1
34357621	0	1	2015	L	1	2	2	1	0	16	5	4	0	0	1	24	1
36381941	0	1	2017	R	2	2	1	2	0	16	5	4	0	0	0	13	1
16371246	0	1	2008	L	1	2	1	1	0	16	5	4	1	1	1	26	1
49952212	0	0	2012	L	1	2	1	2	1	16	5	4	0	1	1	27	1
34205660	0	1	2004	L	1	2	1	1	0	16	5	4	0	0	1	65	1
9095728	0	1	2009	L	2	2	1	1	0	16	5	4	0	1	1	2	1
35149465	0	1	2009	L	1	2	1	1	0	16	5	4	0	0	0	122	1
35399138	0	1	2009	L	1	2	1	3	0	13	5	4	0	0	0	121	1
16473164	0	1	2012	L	1	2	1	1	1	16	5	4	1	0	0	92	1
52902333	0	0	2013	L	1	2	2	1	2	16	5	4	1	1	1	9	1
36445313	0	1	2017	L	2	2	1	1	0	16	5	4	1	1	1	20	1
35260236	0	0	2010	L	2	2	1	1	0	16	5	4	1	1	1	24	1
35496114	0	0	2011	L	1	2	1	3	0	16	5	4	0	1	1	2	1
36128363	0	1	2015	L	1	2	1	1	0	16	5	4	1	1	1	47	1
47088701	0	0	2019	L	1	2	1	1	1	16	5	4	0	0	0	9	1
35073027	0	1	2009	R	2	2	1	1	0	16	5	4	1	1	1	17	1
16561295	0	0	2013	R	2	2	1	1	1	16	5	4	1	1	1	69	1
33328725	0	1	2014	L	1	2	2	3	0	16	5	4	0	1	1	30	1
9176089	0	0	2015	L	1	2	1	3	1	16	5	4	1	0	0	48	1
9189830	0	1	2016	L	2	2	1	1	0	16	5	4	1	0	1	9	1
27135962	0	1	2018	L	1	2	2	3	1	16	5	4	0	0	0	18	1
49711195	0	1	2004	L	1	2	1	1	0	16	5	4	0	0	1	57	1
34460538	0	1	2005	L	1	2	1	1	0	16	5	4	1	1	1	31	1
9121653	0	1	2011	L	1	2	1	1	1	16	5	4	1	1	1	5	1
35699585	0	0	2011	L	1	2	1	1	0	13	5	4	0	1	1	18	1
35502673	0	1	2012	L	2	2	1	1	0	16	5	4	1	1	1	19	1
35928480	0	1	2014	L	1	2	1	1	1	16	5	4	0	1	1	9	1
35052183	0	1	2007	R	2	2	1	1	0	16	5	4	0	1	1	80	1
54812087	0	1	2011	L	1	2	1	1	1	16	5	4	0	0	1	61	1
27350988	0	1	2012	L	1	2	1	2	0	16	5	4	0	1	1	10	1
49987734	0	1	2012	L	1	2	1	3	0	16	5	4	1	1	1	12	1
36178743	0	1	2014	L	1	2	1	1	0	16	5	4	1	0	0	63	1
55604545	0	0	2018	L	1	2	1	1	1	16	5	4	1	1	1	15	1
5671900	0	1	2012	L	2	2	1	1	0	16	5	4	1	1	1	53	1
36259427	0	1	2016	L	1	2	1	1	0	16	5	4	1	0	1	16	1
55533906	0	1	2018	L	1	2	1	1	0	16	5	4	1	0	0	17	1
36013436	0	1	2014	L	2	2	1	1	0	16	5	4	1	0	1	35	1
34859764	0	1	2006	L	1	2	1	1	1	15	5	4	0	1	1	54	1
55308907	0	1	2016	L	2	2	1	1	0	16	5	4	1	1	1	19	1
34388253	0	1	2004	L	1	2	1	2	0	16	5	4	0	1	1	46	1
36405665	0	1	2016	R	2	2	1	1	0	16	5	4	1	0	0	37	1
62903907	0	1	2016	R	2	2	1	1	1	16	5	4	1	0	1	19	1
9077122	0	0	2007	R	2	2	1	1	1	16	5	4	1	1	1	61	1
49847002	0	1	2009	R	1	2	1	1	0	16	5	4	0	1	1	11	1
35598057	0	1	2011	L	1	2	1	1	1	16	5	4	0	0	1	47	1
9152646	0	1	2013	L	1	2	1	3	0	16	5	4	1	1	1	15	1
50113914	0	1	2015	R	2	2	1	1	1	15	5	4	1	1	1	49	1
36361564	0	1	2016	L	1	2	1	3	0	16	5	4	0	0	0	37	1
55381574	0	1	2017	L	1	2	1	2	1	16	5	4	0	1	1	12	1
16166222	0	1	2005	L	1	3	1	2	1	16	5	4	0	1	1	36	1
46443239	0	0	2006	L	1	3	1	1	1	16	5	4	1	1	1	10	1
35407066	0	1	2011	L	1	3	1	1	1	16	5	4	1	1	1	54	1
46738312	0	1	2012	R	1	3	1	3	0	16	5	4	0	0	0	92	1
27438647	0	1	2014	L	1	3	1	1	0	16	5	4	1	0	1	3	1
34559684	0	1	2006	L	1	3	1	1	1	16	5	4	0	1	1	17	1
50320234	0	1	2019	L	1	3	1	1	1	16	5	4	0	0	0	1	1
5836992	0	0	2016	R	1	3	1	1	0	16	5	4	0	1	1	3	1
35687573	0	0	2012	L	1	3	1	3	0	16	5	4	0	1	1	9	1
9053220	0	1	2006	R	1	3	1	3	0	16	5	4	0	1	1	10	1
27316819	0	1	2012	L	1	3	1	1	1	16	5	4	0	0	0	89	1
1410433	0	1	2016	L	1	1	1	1	1	16	5	4	0	0	0	40	1
35910362	0	1	2014	L	1	1	1	1	0	14	5	4	1	0	0	69	1
24415388	0	1	2013	L	1	1	1	3	0	16	5	4	1	1	1	50	1
16632750	0	1	2015	L	1	1	1	3	1	16	5	4	0	0	0	59	1
27216596	0	1	2010	L	1	1	1	1	0	16	5	4	0	1	1	20	1
34580307	0	0	2016	L	1	1	3	1	1	16	5	4	0	0	0	42	1
35011062	0	0	2008	L	1	1	1	1	0	16	5	4	0	0	0	132	1
23873443	0	1	2015	L	1	1	2	3	0	16	5	4	0	0	0	48	1
20357952	0	1	2016	L	2	1	1	1	1	16	5	4	0	0	0	47	1
55088419	0	1	2013	L	1	1	1	1	1	16	5	4	0	0	1	23	1
35894193	0	1	2014	L	2	1	1	1	1	16	5	4	1	0	0	66	1
1396867	0	1	2016	L	1	1	1	2	1	16	5	4	0	0	0	47	1
11239291	0	0	2017	L	1	1	1	2	1	16	5	4	0	0	0	24	1
1135389	0	0	2008	L	2	1	1	1	0	16	5	4	1	0	0	138	1
27273020	0	1	2011	L	1	1	1	1	1	16	5	4	0	1	1	73	1
22173784	0	0	2015	L	1	1	1	2	1	16	5	4	0	0	0	48	1
50226412	0	1	2017	L	1	1	1	1	0	16	5	4	0	0	0	25	1
16806129	0	0	2018	L	1	1	1	1	0	16	5	4	0	0	0	13	1
36874274	0	1	2019	L	1	1	1	1	0	16	5	4	1	0	0	9	1
14118739	0	1	2008	L	1	1	1	1	0	16	5	4	1	1	1	61	1
5611368	0	0	2010	L	2	1	1	1	1	16	5	4	1	0	1	25	1
35398785	0	1	2010	L	1	1	1	1	0	16	5	4	0	1	1	43	1
35373285	0	1	2011	L	1	1	1	1	1	16	5	4	0	0	1	11	1
1335476	0	1	2014	L	1	1	1	1	0	16	5	4	0	1	1	25	1
16591867	0	0	2014	R	2	1	1	1	0	16	5	4	1	1	1	50	1
62875283	0	1	2015	L	1	1	1	1	0	16	5	4	0	0	0	49	1
46991285	0	1	2016	R	2	1	1	2	1	16	5	4	0	1	1	12	1
1534790	0	0	2018	L	2	1	1	2	0	16	5	4	0	0	0	20	1
26710685	0	1	2004	L	1	1	1	1	1	16	5	4	0	0	1	52	1
35207129	0	1	2009	L	2	1	1	1	1	13	5	4	0	1	1	6	1
35377356	0	1	2011	R	2	1	2	1	0	16	5	4	0	1	1	34	1
11080325	0	1	2013	L	1	1	1	1	1	16	5	4	1	0	0	80	1
46753878	0	1	2013	L	1	1	2	1	0	16	5	4	0	0	0	77	1
36095086	0	1	2015	L	1	1	1	1	0	16	5	4	0	1	1	9	1
27420076	0	1	2010	L	1	1	1	1	0	16	5	4	0	0	0	110	1
11047524	0	1	2011	R	2	1	1	1	0	13	5	4	1	0	0	99	1
16518008	0	1	2013	L	1	1	1	1	2	16	5	4	0	1	1	17	1
35920449	0	1	2013	L	1	1	1	1	0	13	5	4	1	0	1	72	1
5747600	0	1	2014	L	1	1	1	1	1	16	5	4	0	1	1	62	1
5750222	0	0	2014	L	1	1	1	1	1	16	5	4	0	0	0	67	1
16592131	0	0	2014	L	2	1	1	3	1	16	5	4	0	0	0	64	1
27564525	0	0	2015	L	2	1	1	1	1	16	5	4	0	0	1	6	1
50141417	0	1	2015	L	1	1	1	2	1	16	5	4	0	0	0	54	1
1230179	0	1	2012	L	1	1	1	2	0	16	5	4	0	0	1	26	1
35976335	0	1	2014	R	2	1	1	1	0	16	5	4	1	0	0	66	1
36077449	0	1	2015	L	1	1	1	1	0	16	5	4	1	0	0	54	1
1455234	0	1	2017	L	1	1	1	1	0	16	5	4	0	0	0	32	1
54191019	0	1	2004	L	1	1	1	1	1	15	5	4	1	1	1	106	1
27234724	0	1	2009	L	1	1	1	1	0	16	5	4	0	1	1	59	1
35582303	0	1	2011	L	1	1	1	2	0	16	5	4	0	1	1	39	1
49972129	0	1	2012	L	1	1	1	1	1	16	5	4	0	0	1	82	1
20248503	0	1	2013	L	2	1	1	3	0	16	5	4	0	0	0	77	1
1338807	0	1	2014	L	2	1	1	2	1	16	5	4	1	1	1	45	1
36082229	0	0	2015	L	2	1	1	1	1	16	5	4	0	0	1	33	1
36434712	0	1	2017	L	1	1	1	1	0	16	5	4	0	1	1	14	1
36564442	0	1	2017	L	1	1	1	1	1	16	5	4	0	0	0	26	1
5896668	0	1	2018	R	2	1	1	1	1	16	5	4	0	0	0	15	1
35267016	0	1	2010	L	1	1	1	1	0	16	5	4	0	0	1	4	1
50205949	0	0	2017	L	1	1	1	1	1	16	5	4	1	0	0	29	1
35938424	0	1	2006	L	1	1	1	1	1	16	5	4	0	1	1	107	1
1050493	0	1	2007	L	2	1	1	1	1	16	5	4	1	0	1	7	1
34750094	0	0	2007	L	2	1	1	1	1	16	5	4	0	0	0	151	1
872818	0	1	2008	L	1	1	2	2	0	16	5	4	1	1	1	58	1
9090229	0	1	2008	L	1	1	1	3	1	16	5	4	0	1	1	35	1
21982684	0	1	2008	L	1	1	1	2	0	16	5	4	0	1	1	39	1
35090829	0	1	2008	L	1	1	1	1	1	16	5	4	0	1	1	3	1
35156469	0	1	2009	L	2	1	1	1	1	16	5	4	1	0	1	109	1
35362432	0	1	2010	L	1	1	1	1	1	16	5	4	0	0	1	110	1
14135142	0	1	2011	L	1	1	1	1	1	16	5	4	1	1	1	43	1
33258066	0	1	2011	L	2	1	2	1	1	16	5	4	1	0	0	102	1
16512609	0	0	2012	L	1	1	1	1	1	16	5	4	0	1	1	7	1
35658924	0	1	2012	L	1	1	1	3	0	16	5	4	0	0	0	84	1
62655854	0	1	2012	L	1	1	1	2	0	16	5	4	0	0	1	73	1
1279758	0	1	2013	R	2	1	1	2	1	16	5	4	1	0	1	71	1
1304846	0	1	2013	L	1	1	1	1	1	16	5	4	0	0	0	75	1
35887277	0	0	2013	L	1	1	1	1	1	16	5	4	0	1	1	44	1
35076883	0	1	2014	L	2	1	2	1	0	16	5	4	1	1	1	48	1
36039538	0	0	2014	L	2	1	1	3	1	16	5	4	1	0	0	62	1
15452273	0	0	2015	L	1	1	2	1	0	16	5	4	0	0	0	54	1
36371603	0	1	2016	L	1	1	1	3	0	16	5	4	1	0	0	22	1
36401768	0	1	2016	L	1	1	1	1	0	16	5	4	0	0	0	40	1
36447065	0	1	2016	L	1	1	1	1	0	16	5	4	0	0	0	42	1
47071212	0	0	2016	L	2	1	1	1	1	14	5	4	0	0	0	41	1
20354804	0	1	2019	L	1	1	1	1	0	16	5	4	0	0	0	8	1
36809500	0	1	2019	L	1	1	1	3	0	16	5	4	1	0	0	5	1
47076933	0	1	2019	L	1	1	1	1	1	16	5	4	0	0	0	8	1
47088153	0	1	2019	R	2	1	1	1	1	16	5	4	0	0	0	9	1
5580350	0	1	2007	L	1	1	1	1	1	16	5	4	0	0	1	127	1
16392964	0	1	2010	L	2	1	2	1	0	16	5	4	1	0	1	15	1
1215704	0	0	2011	L	2	1	1	3	0	16	5	4	1	0	0	101	1
35193666	0	1	2012	L	1	1	2	1	0	16	5	4	0	1	1	59	1
35655340	0	1	2012	L	1	1	1	1	1	16	5	4	0	0	0	93	1
27393649	0	1	2013	L	2	1	1	1	0	16	5	4	0	0	0	78	1
35728131	0	1	2013	L	1	1	1	1	1	16	5	4	0	0	1	21	1
35728454	0	1	2013	L	1	1	1	1	0	16	5	4	0	0	0	79	1
16562717	0	1	2014	L	2	1	1	1	1	16	5	4	0	1	1	31	1
16566221	0	0	2014	L	1	1	1	1	0	16	5	4	0	0	0	68	1
34609240	0	1	2014	L	1	1	2	1	1	16	5	4	1	1	1	20	1
5806109	0	1	2015	L	2	1	1	2	0	16	5	4	0	0	0	12	1
16615322	0	1	2015	L	1	1	1	1	0	16	5	4	0	1	1	43	1
16618074	0	1	2015	L	1	1	1	3	0	16	5	4	0	0	0	56	1
960506	0	1	2004	L	2	1	1	1	1	16	5	4	0	1	1	7	1
16337952	0	1	2009	L	1	1	1	2	1	16	5	4	1	1	1	81	1
16368746	0	1	2009	L	1	1	1	1	1	16	5	4	0	1	1	34	1
35803150	0	1	2011	L	1	1	1	3	0	16	5	4	0	0	0	107	1
22094055	0	1	2013	L	1	1	1	2	1	16	5	4	0	1	1	64	1
50060724	0	1	2013	L	2	1	1	1	1	16	5	4	1	0	1	43	1
1326230	0	1	2014	L	1	1	1	1	0	16	5	4	0	0	0	66	1
5743393	0	1	2014	L	1	1	1	1	0	16	5	4	0	0	0	71	1
36326826	0	1	2014	L	1	1	1	1	1	16	5	4	1	0	0	69	1
24426786	0	0	2016	L	1	1	1	3	1	16	5	4	1	0	1	41	1
9240951	0	1	2017	L	2	1	1	1	1	16	5	4	1	0	0	33	1
27719487	0	0	2017	L	1	1	1	1	1	16	5	4	1	1	1	20	1
[truncated: 4,860 more rows]
